# Supplementary material for: Exploring alterations in the gut resistome in medically treated inflammatory bowel disease patients
Source: BMC Microbiol. 2026 Apr 28;26:547. doi: 10.1186/s12866-026-05101-9 (PMC13255511; doi:10.1186/s12866-026-05101-9)
Supplement: Supplementary file 1 — Supplementary Material 1: Supplemental Fig. 1: Medicine use, by diagnosis. Each patient is represented by a row, and medicine use (columns) are indicated by colors. All who use, or have used, immunomodulators, have also used Anti-TNF. Supplemental Fig. 2: Spaghetti plots of significant associations between CARD annotation categories and medicine use. Each patient is represented with a grey line showing the abundance of the annotated category (y axis) at the two timepoints (x axis), stratified by diagnosis groups and medicine use. The black line in the plot shows the change in the average abundances. A-K) Spaghetti plots of ARO Terms and medicine use. L-O) Spaghetti plots of ARM gene families and medicine use. P-AE) Spaghetti plots of Drug Class and medicine use. Supplemental Fig. 3: Spaghetti plots of significant associations between genus abundance and medicine use. Each patient is represented with a grey line showing the abundance of the annotated category (y axis) at the two timepoints (x axis), stratified by diagnosis groups and medicine use. The black line in the plot shows the change in the average abundances. Supplemental Fig. 4: A) Boxplot with individual datapoints of alpha diversity (y axis), by timepoint (x axis) and diagnosis. At inclusion, CD patients had significantly lower alpha diversity than controls (p=0.037), but not between UC and controls (p=0.68). CD patients had a significant increase from inclusion to follow-up (p=0.04), but not UC and controls. B) Boxplot with individual datapoints of alpha diversity (y axis), by timepoint (x axis), diagnosis (color), stratified by medicine use. Paired samples from the same patient are connected with a grey line. The p-values refers to a test for association between medicine use and alpha diversity at follow-up, adjusted for diagnosis and alpha diversity at inclusion (linear regression). Supplemental Fig. 5: Bray Curtis plot on taxa. Pairwise Bray-Curtis dissimilarities were computed for each sample based on [file 12866_2026_5101_MOESM1_ESM.zip › 2025-04-28_ENA_METADATA.tsv]

ENA_NAME	ENA_ACCESSION_STUDY	ENA_ACCESSION_SAMPLE	ENA_ACCESSION_RUN	PATIENT	SAMPLETIME	DIAGNOSIS	R1	R2
IBD-1	ERP171350	ERS23978857	ERR14828897	23	0	UC	37-LabID-1_S42_L004_R1_001.desensitized.fastq.gz	37-LabID-1_S42_L004_R2_001.desensitized.fastq.gz
IBD-2	ERP171350	ERS23978858	ERR14828898	26	12	Non-IBD	62-LabID-2_S70_L004_R1_001.desensitized.fastq.gz	62-LabID-2_S70_L004_R2_001.desensitized.fastq.gz
IBD-3	ERP171350	ERS23978859	ERR14828899	6	0	CD	93-LabID-3_S104_L004_R1_001.desensitized.fastq.gz	93-LabID-3_S104_L004_R2_001.desensitized.fastq.gz
IBD-5	ERP171350	ERS23978860	ERR14828900	42	0	UC	35-LabID-5_S40_L004_R1_001.desensitized.fastq.gz	35-LabID-5_S40_L004_R2_001.desensitized.fastq.gz
IBD-6	ERP171350	ERS23978861	ERR14828901	12	12	Non-IBD	64-LabID-6_S72_L004_R1_001.desensitized.fastq.gz	64-LabID-6_S72_L004_R2_001.desensitized.fastq.gz
IBD-10	ERP171350	ERS23978862	ERR14828902	42	12	UC	36-LabID-10_S41_L004_R1_001.desensitized.fastq.gz	36-LabID-10_S41_L004_R2_001.desensitized.fastq.gz
IBD-11	ERP171350	ERS23978863	ERR14828903	26	0	Non-IBD	61-LabID-11_S69_L004_R1_001.desensitized.fastq.gz	61-LabID-11_S69_L004_R2_001.desensitized.fastq.gz
IBD-12	ERP171350	ERS23978864	ERR14828904	27	0	UC	33-LabID-12_S38_L004_R1_001.desensitized.fastq.gz	33-LabID-12_S38_L004_R2_001.desensitized.fastq.gz
IBD-13	ERP171350	ERS23978865	ERR14828905	12	0	Non-IBD	63-LabID-13_S71_L004_R1_001.desensitized.fastq.gz	63-LabID-13_S71_L004_R2_001.desensitized.fastq.gz
IBD-17	ERP171350	ERS23978866	ERR14828906	23	12	UC	38-LabID-17_S43_L004_R1_001.desensitized.fastq.gz	38-LabID-17_S43_L004_R2_001.desensitized.fastq.gz
IBD-18	ERP171350	ERS23978867	ERR14828907	3	0	UC	29-LabID-18_S33_L004_R1_001.desensitized.fastq.gz	29-LabID-18_S33_L004_R2_001.desensitized.fastq.gz
IBD-19	ERP171350	ERS23978868	ERR14828908	25	12	CD	74-LabID-19_S83_L004_R1_001.desensitized.fastq.gz	74-LabID-19_S83_L004_R2_001.desensitized.fastq.gz
IBD-21	ERP171350	ERS23978869	ERR14828909	10	0	UC	5-LabID-21_S56_L004_R1_001.desensitized.fastq.gz	5-LabID-21_S56_L004_R2_001.desensitized.fastq.gz
IBD-23	ERP171350	ERS23978870	ERR14828910	3	12	UC	30-LabID-23_S35_L004_R1_001.desensitized.fastq.gz	30-LabID-23_S35_L004_R2_001.desensitized.fastq.gz
IBD-25	ERP171350	ERS23978871	ERR14828911	45	0	Non-IBD	39-LabID-25_S44_L004_R1_001.desensitized.fastq.gz	39-LabID-25_S44_L004_R2_001.desensitized.fastq.gz
IBD-27	ERP171350	ERS23978872	ERR14828912	27	12	UC	34-LabID-27_S39_L004_R1_001.desensitized.fastq.gz	34-LabID-27_S39_L004_R2_001.desensitized.fastq.gz
IBD-30	ERP171350	ERS23978873	ERR14828913	39	12	UC	10-LabID-30_S2_L004_R1_001.desensitized.fastq.gz	10-LabID-30_S2_L004_R2_001.desensitized.fastq.gz
IBD-31	ERP171350	ERS23978874	ERR14828914	18	12	Non-IBD	50-LabID-31_S57_L004_R1_001.desensitized.fastq.gz	50-LabID-31_S57_L004_R2_001.desensitized.fastq.gz
IBD-32	ERP171350	ERS23978875	ERR14828915	28	12	Non-IBD	56-LabID-32_S63_L004_R1_001.desensitized.fastq.gz	56-LabID-32_S63_L004_R2_001.desensitized.fastq.gz
IBD-33	ERP171350	ERS23978876	ERR14828916	30	12	UC	22-LabID-33_S26_L004_R1_001.desensitized.fastq.gz	22-LabID-33_S26_L004_R2_001.desensitized.fastq.gz
IBD-34	ERP171350	ERS23978877	ERR14828917	4	12	UC	20-LabID-34_S24_L004_R1_001.desensitized.fastq.gz	20-LabID-34_S24_L004_R2_001.desensitized.fastq.gz
IBD-36	ERP171350	ERS23978878	ERR14828918	35	12	UC	24-LabID-36_S28_L004_R1_001.desensitized.fastq.gz	24-LabID-36_S28_L004_R2_001.desensitized.fastq.gz
IBD-38	ERP171350	ERS23978879	ERR14828919	1	12	UC	12-LabID-38_S15_L004_R1_001.desensitized.fastq.gz	12-LabID-38_S15_L004_R2_001.desensitized.fastq.gz
IBD-39	ERP171350	ERS23978880	ERR14828920	33	12	Non-IBD	48-LabID-39_S54_L004_R1_001.desensitized.fastq.gz	48-LabID-39_S54_L004_R2_001.desensitized.fastq.gz
IBD-40	ERP171350	ERS23978881	ERR14828921	30	0	UC	21-LabID-40_S25_L004_R1_001.desensitized.fastq.gz	21-LabID-40_S25_L004_R2_001.desensitized.fastq.gz
IBD-41	ERP171350	ERS23978882	ERR14828922	37	12	Non-IBD	54-LabID-41_S61_L004_R1_001.desensitized.fastq.gz	54-LabID-41_S61_L004_R2_001.desensitized.fastq.gz
IBD-43	ERP171350	ERS23978883	ERR14828923	9	12	Non-IBD	52-LabID-43_S59_L004_R1_001.desensitized.fastq.gz	52-LabID-43_S59_L004_R2_001.desensitized.fastq.gz
IBD-44	ERP171350	ERS23978884	ERR14828924	8	12	UC	104-LabID-44_S7_L004_R1_001.desensitized.fastq.gz	104-LabID-44_S7_L004_R2_001.desensitized.fastq.gz
IBD-48	ERP171350	ERS23978885	ERR14828925	24	12	Non-IBD	44-LabID-48_S50_L004_R1_001.desensitized.fastq.gz	44-LabID-48_S50_L004_R2_001.desensitized.fastq.gz
IBD-49	ERP171350	ERS23978886	ERR14828926	14	12	UC	14-LabID-49_S17_L004_R1_001.desensitized.fastq.gz	14-LabID-49_S17_L004_R2_001.desensitized.fastq.gz
IBD-50	ERP171350	ERS23978887	ERR14828927	21	12	Non-IBD	46-LabID-50_S52_L004_R1_001.desensitized.fastq.gz	46-LabID-50_S52_L004_R2_001.desensitized.fastq.gz
IBD-51	ERP171350	ERS23978888	ERR14828928	4	0	UC	19-LabID-51_S22_L004_R1_001.desensitized.fastq.gz	19-LabID-51_S22_L004_R2_001.desensitized.fastq.gz
IBD-52	ERP171350	ERS23978889	ERR14828929	22	12	CD	68-LabID-52_S76_L004_R1_001.desensitized.fastq.gz	68-LabID-52_S76_L004_R2_001.desensitized.fastq.gz
IBD-53	ERP171350	ERS23978890	ERR14828930	7	12	UC	18-LabID-53_S21_L004_R1_001.desensitized.fastq.gz	18-LabID-53_S21_L004_R2_001.desensitized.fastq.gz
IBD-55	ERP171350	ERS23978891	ERR14828931	38	12	UC	16-LabID-55_S19_L004_R1_001.desensitized.fastq.gz	16-LabID-55_S19_L004_R2_001.desensitized.fastq.gz
IBD-57	ERP171350	ERS23978892	ERR14828932	13	12	Non-IBD	42-LabID-57_S48_L004_R1_001.desensitized.fastq.gz	42-LabID-57_S48_L004_R2_001.desensitized.fastq.gz
IBD-59	ERP171350	ERS23978893	ERR14828933	36	12	CD	66-LabID-59_S74_L004_R1_001.desensitized.fastq.gz	66-LabID-59_S74_L004_R2_001.desensitized.fastq.gz
IBD-60	ERP171350	ERS23978894	ERR14828934	10	12	UC	109-LabID-60_S12_L004_R1_001.desensitized.fastq.gz	109-LabID-60_S12_L004_R2_001.desensitized.fastq.gz
IBD-61	ERP171350	ERS23978895	ERR14828935	41	12	UC	108-LabID-61_S11_L004_R1_001.desensitized.fastq.gz	108-LabID-61_S11_L004_R2_001.desensitized.fastq.gz
IBD-62	ERP171350	ERS23978896	ERR14828936	20	12	UC	106-LabID-62_S9_L004_R1_001.desensitized.fastq.gz	106-LabID-62_S9_L004_R2_001.desensitized.fastq.gz
IBD-63	ERP171350	ERS23978897	ERR14828937	38	0	UC	15-LabID-63_S18_L004_R1_001.desensitized.fastq.gz	15-LabID-63_S18_L004_R2_001.desensitized.fastq.gz
IBD-65	ERP171350	ERS23978898	ERR14828938	22	0	CD	67-LabID-65_S75_L004_R1_001.desensitized.fastq.gz	67-LabID-65_S75_L004_R2_001.desensitized.fastq.gz
IBD-68	ERP171350	ERS23978899	ERR14828939	13	0	Non-IBD	41-LabID-68_S47_L004_R1_001.desensitized.fastq.gz	41-LabID-68_S47_L004_R2_001.desensitized.fastq.gz
IBD-69	ERP171350	ERS23978900	ERR14828940	8	0	UC	110-LabID-69_S14_L004_R1_001.desensitized.fastq.gz	110-LabID-69_S14_L004_R2_001.desensitized.fastq.gz
IBD-70	ERP171350	ERS23978901	ERR14828941	36	0	CD	65-LabID-70_S73_L004_R1_001.desensitized.fastq.gz	65-LabID-70_S73_L004_R2_001.desensitized.fastq.gz
IBD-71	ERP171350	ERS23978902	ERR14828942	45	12	Non-IBD	40-LabID-71_S46_L004_R1_001.desensitized.fastq.gz	40-LabID-71_S46_L004_R2_001.desensitized.fastq.gz
IBD-73	ERP171350	ERS23978903	ERR14828943	1	0	UC	11-LabID-73_S13_L004_R1_001.desensitized.fastq.gz	11-LabID-73_S13_L004_R2_001.desensitized.fastq.gz
IBD-74	ERP171350	ERS23978904	ERR14828944	33	0	Non-IBD	47-LabID-74_S53_L004_R1_001.desensitized.fastq.gz	47-LabID-74_S53_L004_R2_001.desensitized.fastq.gz
IBD-76	ERP171350	ERS23978905	ERR14828945	24	0	Non-IBD	43-LabID-76_S49_L004_R1_001.desensitized.fastq.gz	43-LabID-76_S49_L004_R2_001.desensitized.fastq.gz
IBD-77	ERP171350	ERS23978906	ERR14828946	21	0	Non-IBD	45-LabID-77_S51_L004_R1_001.desensitized.fastq.gz	45-LabID-77_S51_L004_R2_001.desensitized.fastq.gz
IBD-78	ERP171350	ERS23978907	ERR14828947	20	0	UC	105-LabID-78_S8_L004_R1_001.desensitized.fastq.gz	105-LabID-78_S8_L004_R2_001.desensitized.fastq.gz
IBD-79	ERP171350	ERS23978908	ERR14828948	41	0	UC	107-LabID-79_S10_L004_R1_001.desensitized.fastq.gz	107-LabID-79_S10_L004_R2_001.desensitized.fastq.gz
IBD-80	ERP171350	ERS23978909	ERR14828949	9	0	Non-IBD	51-LabID-80_S58_L004_R1_001.desensitized.fastq.gz	51-LabID-80_S58_L004_R2_001.desensitized.fastq.gz
IBD-81	ERP171350	ERS23978910	ERR14828950	28	0	Non-IBD	55-LabID-81_S62_L004_R1_001.desensitized.fastq.gz	55-LabID-81_S62_L004_R2_001.desensitized.fastq.gz
IBD-82	ERP171350	ERS23978911	ERR14828951	18	0	Non-IBD	49-LabID-82_S55_L004_R1_001.desensitized.fastq.gz	49-LabID-82_S55_L004_R2_001.desensitized.fastq.gz
IBD-83	ERP171350	ERS23978912	ERR14828952	37	0	Non-IBD	53-LabID-83_S60_L004_R1_001.desensitized.fastq.gz	53-LabID-83_S60_L004_R2_001.desensitized.fastq.gz
IBD-85	ERP171350	ERS23978913	ERR14828953	39	0	UC	9-LabID-85_S100_L004_R1_001.desensitized.fastq.gz	9-LabID-85_S100_L004_R2_001.desensitized.fastq.gz
IBD-86	ERP171350	ERS23978914	ERR14828954	14	0	UC	13-LabID-86_S16_L004_R1_001.desensitized.fastq.gz	13-LabID-86_S16_L004_R2_001.desensitized.fastq.gz
IBD-87	ERP171350	ERS23978915	ERR14828955	7	0	UC	17-LabID-87_S20_L004_R1_001.desensitized.fastq.gz	17-LabID-87_S20_L004_R2_001.desensitized.fastq.gz
IBD-88	ERP171350	ERS23978916	ERR14828956	35	0	UC	23-LabID-88_S27_L004_R1_001.desensitized.fastq.gz	23-LabID-88_S27_L004_R2_001.desensitized.fastq.gz
IBD-91	ERP171350	ERS23978917	ERR14828957	31	0	CD	71-LabID-91_S80_L004_R1_001.desensitized.fastq.gz	71-LabID-91_S80_L004_R2_001.desensitized.fastq.gz
IBD-92	ERP171350	ERS23978918	ERR14828958	31	12	CD	72-LabID-92_S81_L004_R1_001.desensitized.fastq.gz	72-LabID-92_S81_L004_R2_001.desensitized.fastq.gz
IBD-93	ERP171350	ERS23978919	ERR14828959	25	0	CD	73-LabID-93_S82_L004_R1_001.desensitized.fastq.gz	73-LabID-93_S82_L004_R2_001.desensitized.fastq.gz
IBD-94	ERP171350	ERS23978920	ERR14828960	32	0	CD	75-LabID-94_S84_L004_R1_001.desensitized.fastq.gz	75-LabID-94_S84_L004_R2_001.desensitized.fastq.gz
IBD-95	ERP171350	ERS23978921	ERR14828961	32	12	CD	76-LabID-95_S85_L004_R1_001.desensitized.fastq.gz	76-LabID-95_S85_L004_R2_001.desensitized.fastq.gz
IBD-96	ERP171350	ERS23978922	ERR14828962	11	0	CD	77-LabID-96_S86_L004_R1_001.desensitized.fastq.gz	77-LabID-96_S86_L004_R2_001.desensitized.fastq.gz
IBD-97	ERP171350	ERS23978923	ERR14828963	11	12	CD	78-LabID-97_S87_L004_R1_001.desensitized.fastq.gz	78-LabID-97_S87_L004_R2_001.desensitized.fastq.gz
IBD-100	ERP171350	ERS23978924	ERR14828964	34	0	CD	81-LabID-100_S91_L004_R1_001.desensitized.fastq.gz	81-LabID-100_S91_L004_R2_001.desensitized.fastq.gz
IBD-101	ERP171350	ERS23978925	ERR14828965	34	12	CD	82-LabID-101_S92_L004_R1_001.desensitized.fastq.gz	82-LabID-101_S92_L004_R2_001.desensitized.fastq.gz
IBD-104	ERP171350	ERS23978926	ERR14828966	5	0	CD	85-LabID-104_S95_L004_R1_001.desensitized.fastq.gz	85-LabID-104_S95_L004_R2_001.desensitized.fastq.gz
IBD-105	ERP171350	ERS23978927	ERR14828967	5	12	CD	86-LabID-105_S96_L004_R1_001.desensitized.fastq.gz	86-LabID-105_S96_L004_R2_001.desensitized.fastq.gz
IBD-106	ERP171350	ERS23978928	ERR14828968	40	0	CD	89-LabID-106_S99_L004_R1_001.desensitized.fastq.gz	89-LabID-106_S99_L004_R2_001.desensitized.fastq.gz
IBD-107	ERP171350	ERS23978929	ERR14828969	40	12	CD	90-LabID-107_S101_L004_R1_001.desensitized.fastq.gz	90-LabID-107_S101_L004_R2_001.desensitized.fastq.gz
IBD-108	ERP171350	ERS23978930	ERR14828970	44	0	CD	91-LabID-108_S102_L004_R1_001.desensitized.fastq.gz	91-LabID-108_S102_L004_R2_001.desensitized.fastq.gz
IBD-109	ERP171350	ERS23978931	ERR14828971	44	12	CD	92-LabID-109_S103_L004_R1_001.desensitized.fastq.gz	92-LabID-109_S103_L004_R2_001.desensitized.fastq.gz
IBD-110	ERP171350	ERS23978932	ERR14828972	6	12	CD	94-LabID-110_S105_L004_R1_001.desensitized.fastq.gz	94-LabID-110_S105_L004_R2_001.desensitized.fastq.gz
IBD-111	ERP171350	ERS23978933	ERR14828973	17	0	CD	95-LabID-111_S106_L004_R1_001.desensitized.fastq.gz	95-LabID-111_S106_L004_R2_001.desensitized.fastq.gz
IBD-112	ERP171350	ERS23978934	ERR14828974	17	12	CD	96-LabID-112_S107_L004_R1_001.desensitized.fastq.gz	96-LabID-112_S107_L004_R2_001.desensitized.fastq.gz
IBD-113	ERP171350	ERS23978935	ERR14828975	29	0	CD	1-LabID-113_S1_L004_R1_001.desensitized.fastq.gz	1-LabID-113_S1_L004_R2_001.desensitized.fastq.gz
IBD-114	ERP171350	ERS23978936	ERR14828976	29	12	CD	2-LabID-114_S23_L004_R1_001.desensitized.fastq.gz	2-LabID-114_S23_L004_R2_001.desensitized.fastq.gz
IBD-115	ERP171350	ERS23978937	ERR14828977	19	0	CD	3-LabID-115_S34_L004_R1_001.desensitized.fastq.gz	3-LabID-115_S34_L004_R2_001.desensitized.fastq.gz
IBD-116	ERP171350	ERS23978938	ERR14828978	19	12	CD	4-LabID-116_S45_L004_R1_001.desensitized.fastq.gz	4-LabID-116_S45_L004_R2_001.desensitized.fastq.gz
IBD-117	ERP171350	ERS23978939	ERR14828979	43	0	CD	6-LabID-117_S67_L004_R1_001.desensitized.fastq.gz	6-LabID-117_S67_L004_R2_001.desensitized.fastq.gz
IBD-118	ERP171350	ERS23978940	ERR14828980	43	12	CD	7-LabID-118_S78_L004_R1_001.desensitized.fastq.gz	7-LabID-118_S78_L004_R2_001.desensitized.fastq.gz
IBD-9	ERP171350	ERS23981539	ERR14830775	16	0	Non-IBD	57-LabID-9_S64_L004_R1_001.desensitized.fastq.gz	57-LabID-9_S64_L004_R2_001.desensitized.fastq.gz
IBD-20	ERP171350	ERS23981540	ERR14830776	16	12	Non-IBD	58-LabID-20_S65_L004_R1_001.desensitized.fastq.gz	58-LabID-20_S65_L004_R2_001.desensitized.fastq.gz
IBD-22	ERP171350	ERS23981541	ERR14830777	15	12	CD	88-LabID-22_S98_L004_R1_001.desensitized.fastq.gz	88-LabID-22_S98_L004_R2_001.desensitized.fastq.gz
IBD-29	ERP171350	ERS23981542	ERR14830778	15	0	CD	87-LabID-29_S97_L004_R1_001.desensitized.fastq.gz	87-LabID-29_S97_L004_R2_001.desensitized.fastq.gz
IBD-14	ERP171350	ERS23981543	ERR14830779	2	12	Non-IBD	60-LabID-14_S68_L004_R1_001.desensitized.fastq.gz	60-LabID-14_S68_L004_R2_001.desensitized.fastq.gz
IBD-24	ERP171350	ERS23981544	ERR14830780	2	0	Non-IBD	59-LabID-24_S66_L004_R1_001.desensitized.fastq.gz	59-LabID-24_S66_L004_R2_001.desensitized.fastq.gz
