# Supplementary material for: Exploring alterations in the gut resistome in medically treated inflammatory bowel disease patients
Source: BMC Microbiol. 2026 Apr 28;26:547. doi: 10.1186/s12866-026-05101-9 (PMC13255511; doi:10.1186/s12866-026-05101-9)
Supplement: Supplementary file 1 — Supplementary Material 1: Supplemental Fig. 1: Medicine use, by diagnosis. Each patient is represented by a row, and medicine use (columns) are indicated by colors. All who use, or have used, immunomodulators, have also used Anti-TNF. Supplemental Fig. 2: Spaghetti plots of significant associations between CARD annotation categories and medicine use. Each patient is represented with a grey line showing the abundance of the annotated category (y axis) at the two timepoints (x axis), stratified by diagnosis groups and medicine use. The black line in the plot shows the change in the average abundances. A-K) Spaghetti plots of ARO Terms and medicine use. L-O) Spaghetti plots of ARM gene families and medicine use. P-AE) Spaghetti plots of Drug Class and medicine use. Supplemental Fig. 3: Spaghetti plots of significant associations between genus abundance and medicine use. Each patient is represented with a grey line showing the abundance of the annotated category (y axis) at the two timepoints (x axis), stratified by diagnosis groups and medicine use. The black line in the plot shows the change in the average abundances. Supplemental Fig. 4: A) Boxplot with individual datapoints of alpha diversity (y axis), by timepoint (x axis) and diagnosis. At inclusion, CD patients had significantly lower alpha diversity than controls (p=0.037), but not between UC and controls (p=0.68). CD patients had a significant increase from inclusion to follow-up (p=0.04), but not UC and controls. B) Boxplot with individual datapoints of alpha diversity (y axis), by timepoint (x axis), diagnosis (color), stratified by medicine use. Paired samples from the same patient are connected with a grey line. The p-values refers to a test for association between medicine use and alpha diversity at follow-up, adjusted for diagnosis and alpha diversity at inclusion (linear regression). Supplemental Fig. 5: Bray Curtis plot on taxa. Pairwise Bray-Curtis dissimilarities were computed for each sample based on [file 12866_2026_5101_MOESM1_ESM.zip › Supplemental tables 1 - 11.xlsx]

## Sheet: Supp Table 1
Variable	Minimum	First_Quartile	Median	Mean	Third_Quartile	Maximum
Total Reads	86174	18843696	33070636	3.12666e+07	41868754	74446882
Mapped Reads	2260	109023	177376	195902	257282	562127
Percentage Mapped	0.46322	0.554414	0.591273	0.6881	0.663532	2.6226

## Sheet: Supp Table 2
ARO_Term	AMR_Gene_Family	Resistance_Mechanism	SubjectId	Diagnosis	Anti_TNF_and_Immunomodulators	5-ASA	Steroids	Mapped_Reads_Baseline	Mapped_Reads_Followup	TotalReads_Baseline	TotalReads_Followup
23S rRNA (adenine(2058)-N(6))-methyltransferase Erm(A)	Erm 23S ribosomal RNA methyltransferase	antibiotic target alteration	23	UC	0	1	0	4	0	36129876	34125142
AAC(3)-Ib	AAC(3)	antibiotic inactivation	23	UC	0	1	0	14	2	36129876	34125142
AAC(3)-IIa	AAC(3)	antibiotic inactivation	23	UC	0	1	0	0	0	36129876	34125142
AAC(3)-IIb	AAC(3)	antibiotic inactivation	23	UC	0	1	0	323	250	36129876	34125142
AAC(3)-IIc	AAC(3)	antibiotic inactivation	23	UC	0	1	0	0	0	36129876	34125142
AAC(3)-IId	AAC(3)	antibiotic inactivation	23	UC	0	1	0	0	0	36129876	34125142
AAC(3)-IIe	AAC(3)	antibiotic inactivation	23	UC	0	1	0	0	0	36129876	34125142
AAC(3)-IV	AAC(3)	antibiotic inactivation	23	UC	0	1	0	0	0	36129876	34125142
AAC(6')-31	AAC(6')	antibiotic inactivation	23	UC	0	1	0	0	0	36129876	34125142
AAC(6')-Ia	AAC(6')	antibiotic inactivation	23	UC	0	1	0	0	0	36129876	34125142
AAC(6')-Ib-cr3	AAC(6')-Ib-cr	antibiotic inactivation	23	UC	0	1	0	0	0	36129876	34125142
AAC(6')-Ib-cr4	AAC(6')-Ib-cr	antibiotic inactivation	23	UC	0	1	0	0	0	36129876	34125142
AAC(6')-Ib-cr6	AAC(6')-Ib-cr	antibiotic inactivation	23	UC	0	1	0	32	32	36129876	34125142
AAC(6')-Ib10	AAC(6')	antibiotic inactivation	23	UC	0	1	0	0	0	36129876	34125142
AAC(6')-Ib7	AAC(6')	antibiotic inactivation	23	UC	0	1	0	0	0	36129876	34125142
AAC(6')-Ib8	AAC(6')	antibiotic inactivation	23	UC	0	1	0	0	0	36129876	34125142
AAC(6')-Ib9	AAC(6')	antibiotic inactivation	23	UC	0	1	0	0	0	36129876	34125142
AAC(6')-Ic	AAC(6')	antibiotic inactivation	23	UC	0	1	0	0	0	36129876	34125142
AAC(6')-Ie-APH(2'')-Ia	APH(2''); AAC(6')	antibiotic inactivation	23	UC	0	1	0	160	66	36129876	34125142
AAC(6')-Ii	AAC(6')	antibiotic inactivation	23	UC	0	1	0	0	0	36129876	34125142
AAC(6')-Il	AAC(6')	antibiotic inactivation	23	UC	0	1	0	0	0	36129876	34125142
AAC(6')-Im	AAC(6')	antibiotic inactivation	23	UC	0	1	0	21	11	36129876	34125142
AAC(6')-Iy	AAC(6')	antibiotic inactivation	23	UC	0	1	0	6	0	36129876	34125142
aad(6)	ANT(6)	antibiotic inactivation	23	UC	0	1	0	311	161	36129876	34125142
aadA	ANT(3'')	antibiotic inactivation	23	UC	0	1	0	0	0	36129876	34125142
aadA10	ANT(3'')	antibiotic inactivation	23	UC	0	1	0	0	0	36129876	34125142
aadA12	ANT(3'')	antibiotic inactivation	23	UC	0	1	0	0	0	36129876	34125142
aadA15	ANT(3'')	antibiotic inactivation	23	UC	0	1	0	0	0	36129876	34125142
aadA16	ANT(3'')	antibiotic inactivation	23	UC	0	1	0	0	0	36129876	34125142
aadA17	ANT(3'')	antibiotic inactivation	23	UC	0	1	0	0	0	36129876	34125142
aadA2	ANT(3'')	antibiotic inactivation	23	UC	0	1	0	0	0	36129876	34125142
aadA22	ANT(3'')	antibiotic inactivation	23	UC	0	1	0	0	0	36129876	34125142
aadA23	ANT(3'')	antibiotic inactivation	23	UC	0	1	0	0	0	36129876	34125142
aadA24	ANT(3'')	antibiotic inactivation	23	UC	0	1	0	30	42	36129876	34125142
aadA3	ANT(3'')	antibiotic inactivation	23	UC	0	1	0	0	0	36129876	34125142
aadA5	ANT(3'')	antibiotic inactivation	23	UC	0	1	0	24	12	36129876	34125142
aadA7	ANT(3'')	antibiotic inactivation	23	UC	0	1	0	0	0	36129876	34125142
aadA8	ANT(3'')	antibiotic inactivation	23	UC	0	1	0	0	0	36129876	34125142
aadA8b	ANT(3'')	antibiotic inactivation	23	UC	0	1	0	25	4	36129876	34125142
aadA9	ANT(3'')	antibiotic inactivation	23	UC	0	1	0	0	0	36129876	34125142
aadK	ANT(6)	antibiotic inactivation	23	UC	0	1	0	0	0	36129876	34125142
aadS	ANT(6)	antibiotic inactivation	23	UC	0	1	0	12	11	36129876	34125142
ACC-1	ACC beta-lactamase	antibiotic inactivation	23	UC	0	1	0	0	0	36129876	34125142
ACC-1a	ACC beta-lactamase	antibiotic inactivation	23	UC	0	1	0	0	0	36129876	34125142
ACC-1b	ACC beta-lactamase	antibiotic inactivation	23	UC	0	1	0	0	0	36129876	34125142
ACC-1c	ACC beta-lactamase	antibiotic inactivation	23	UC	0	1	0	0	0	36129876	34125142
ACC-1d	ACC beta-lactamase	antibiotic inactivation	23	UC	0	1	0	0	0	36129876	34125142
ACC-2	ACC beta-lactamase	antibiotic inactivation	23	UC	0	1	0	0	0	36129876	34125142
ACC-3	ACC beta-lactamase	antibiotic inactivation	23	UC	0	1	0	0	0	36129876	34125142
ACC-4	ACC beta-lactamase	antibiotic inactivation	23	UC	0	1	0	0	0	36129876	34125142
ACC-5	ACC beta-lactamase	antibiotic inactivation	23	UC	0	1	0	0	0	36129876	34125142
ACC-8	ACC beta-lactamase	antibiotic inactivation	23	UC	0	1	0	0	0	36129876	34125142
ACI-1	ACI beta-lactamase	antibiotic inactivation	23	UC	0	1	0	0	0	36129876	34125142
Acinetobacter baumannii AbaQ	major facilitator superfamily (MFS) antibiotic efflux pump	antibiotic efflux	23	UC	0	1	0	0	0	36129876	34125142
Acinetobacter baumannii AmvA	major facilitator superfamily (MFS) antibiotic efflux pump	antibiotic efflux	23	UC	0	1	0	0	0	36129876	34125142
Acinetobacter baumannii gyrA conferring resistance to fluoroquinolones	fluoroquinolone resistant gyrA	antibiotic target alteration	23	UC	0	1	0	34	36	36129876	34125142
Acinetobacter baumannii parC conferring resistance to fluoroquinolone	fluoroquinolone resistant parC	antibiotic target alteration	23	UC	0	1	0	0	0	36129876	34125142
acrB	resistance-nodulation-cell division (RND) antibiotic efflux pump	antibiotic efflux	23	UC	0	1	0	100	24	36129876	34125142
acrD	resistance-nodulation-cell division (RND) antibiotic efflux pump	antibiotic efflux	23	UC	0	1	0	113	4	36129876	34125142
acrE	resistance-nodulation-cell division (RND) antibiotic efflux pump	antibiotic efflux	23	UC	0	1	0	18	0	36129876	34125142
acrF	resistance-nodulation-cell division (RND) antibiotic efflux pump	antibiotic efflux	23	UC	0	1	0	151	6	36129876	34125142
acrS	resistance-nodulation-cell division (RND) antibiotic efflux pump	antibiotic efflux	23	UC	0	1	0	33	0	36129876	34125142
ACT-12	ACT beta-lactamase	antibiotic inactivation	23	UC	0	1	0	0	0	36129876	34125142
ACT-15	ACT beta-lactamase	antibiotic inactivation	23	UC	0	1	0	0	0	36129876	34125142
ACT-17	ACT beta-lactamase	antibiotic inactivation	23	UC	0	1	0	0	0	36129876	34125142
ACT-18	ACT beta-lactamase	antibiotic inactivation	23	UC	0	1	0	0	0	36129876	34125142
ACT-20	ACT beta-lactamase	antibiotic inactivation	23	UC	0	1	0	0	0	36129876	34125142
ACT-24	ACT beta-lactamase	antibiotic inactivation	23	UC	0	1	0	0	0	36129876	34125142
ACT-27	ACT beta-lactamase	antibiotic inactivation	23	UC	0	1	0	0	0	36129876	34125142
ACT-28	ACT beta-lactamase	antibiotic inactivation	23	UC	0	1	0	0	0	36129876	34125142
ACT-32	ACT beta-lactamase	antibiotic inactivation	23	UC	0	1	0	0	0	36129876	34125142
ACT-51	ACT beta-lactamase	antibiotic inactivation	23	UC	0	1	0	0	0	36129876	34125142
ACT-87	ACT beta-lactamase	antibiotic inactivation	23	UC	0	1	0	0	0	36129876	34125142
ACT-9	ACT beta-lactamase	antibiotic inactivation	23	UC	0	1	0	0	0	36129876	34125142
adeB	resistance-nodulation-cell division (RND) antibiotic efflux pump	antibiotic efflux	23	UC	0	1	0	14	10	36129876	34125142
adeF	resistance-nodulation-cell division (RND) antibiotic efflux pump	antibiotic efflux	23	UC	0	1	0	7473	6774	36129876	34125142
adeH	resistance-nodulation-cell division (RND) antibiotic efflux pump	antibiotic efflux	23	UC	0	1	0	18	14	36129876	34125142
adeJ	resistance-nodulation-cell division (RND) antibiotic efflux pump	antibiotic efflux	23	UC	0	1	0	0	2	36129876	34125142
adeK	resistance-nodulation-cell division (RND) antibiotic efflux pump	antibiotic efflux	23	UC	0	1	0	0	0	36129876	34125142
adeL	resistance-nodulation-cell division (RND) antibiotic efflux pump	antibiotic efflux	23	UC	0	1	0	0	0	36129876	34125142
adeN	resistance-nodulation-cell division (RND) antibiotic efflux pump	antibiotic efflux	23	UC	0	1	0	0	0	36129876	34125142
adeS	resistance-nodulation-cell division (RND) antibiotic efflux pump	antibiotic efflux	23	UC	0	1	0	0	0	36129876	34125142
Agrobacterium fabrum chloramphenicol acetyltransferase	chloramphenicol acetyltransferase (CAT)	antibiotic inactivation	23	UC	0	1	0	0	0	36129876	34125142
amrA	resistance-nodulation-cell division (RND) antibiotic efflux pump	antibiotic efflux	23	UC	0	1	0	102	66	36129876	34125142
amrB	resistance-nodulation-cell division (RND) antibiotic efflux pump	antibiotic efflux	23	UC	0	1	0	2	0	36129876	34125142
ANT(2'')-Ia	ANT(2'')	antibiotic inactivation	23	UC	0	1	0	0	0	36129876	34125142
ANT(3'')-Ii-AAC(6')-IId fusion protein	AAC(6'); ANT(3'')	antibiotic inactivation	23	UC	0	1	0	0	0	36129876	34125142
ANT(3'')-IIa	ANT(3'')	antibiotic inactivation	23	UC	0	1	0	0	0	36129876	34125142
ANT(4')-Ib	ANT(4')	antibiotic inactivation	23	UC	0	1	0	18	12	36129876	34125142
ANT(6)-Ia	ANT(6)	antibiotic inactivation	23	UC	0	1	0	72	54	36129876	34125142
ANT(6)-Ib	ANT(6)	antibiotic inactivation	23	UC	0	1	0	400	24	36129876	34125142
ANT(9)-Ia	ANT(9)	antibiotic inactivation	23	UC	0	1	0	0	0	36129876	34125142
antibiotic resistant fabG	antibiotic resistant fabG	antibiotic target alteration	23	UC	0	1	0	18	0	36129876	34125142
antibiotic resistant fabI	antibiotic resistant fabI	antibiotic target alteration	23	UC	0	1	0	12	0	36129876	34125142
APH(2'')-If	APH(2'')	antibiotic inactivation	23	UC	0	1	0	0	0	36129876	34125142
APH(2'')-Ig	APH(2'')	antibiotic inactivation	23	UC	0	1	0	16	6	36129876	34125142
APH(2'')-IIa	APH(2'')	antibiotic inactivation	23	UC	0	1	0	23	11	36129876	34125142
APH(2'')-IVa	APH(2'')	antibiotic inactivation	23	UC	0	1	0	0	4	36129876	34125142
APH(3'')-Ib	APH(3'')	antibiotic inactivation	23	UC	0	1	0	335	324	36129876	34125142
APH(3')-Ia	APH(3')	antibiotic inactivation	23	UC	0	1	0	0	0	36129876	34125142
APH(3')-IIa	APH(3')	antibiotic inactivation	23	UC	0	1	0	0	0	36129876	34125142
APH(3')-IIb	APH(3')	antibiotic inactivation	23	UC	0	1	0	0	0	36129876	34125142
APH(3')-IIIa	APH(3')	antibiotic inactivation	23	UC	0	1	0	4866	295	36129876	34125142
APH(4)-Ia	APH(4)	antibiotic inactivation	23	UC	0	1	0	0	0	36129876	34125142
APH(6)-Ic	APH(6)	antibiotic inactivation	23	UC	0	1	0	2	2	36129876	34125142
APH(6)-Id	APH(6)	antibiotic inactivation	23	UC	0	1	0	82	2	36129876	34125142
apmA	amp acetyltransferase	antibiotic inactivation	23	UC	0	1	0	0	0	36129876	34125142
arlR	major facilitator superfamily (MFS) antibiotic efflux pump	antibiotic efflux	23	UC	0	1	0	0	0	36129876	34125142
arlS	major facilitator superfamily (MFS) antibiotic efflux pump	antibiotic efflux	23	UC	0	1	0	2	0	36129876	34125142
armA	16S rRNA methyltransferase (G1405)	antibiotic target alteration	23	UC	0	1	0	0	0	36129876	34125142
arnA	pmr phosphoethanolamine transferase	antibiotic target alteration	23	UC	0	1	0	0	0	36129876	34125142
ArnT	pmr phosphoethanolamine transferase	antibiotic target alteration	23	UC	0	1	0	8	0	36129876	34125142
arr-2	rifampin ADP-ribosyltransferase (Arr)	antibiotic inactivation	23	UC	0	1	0	0	0	36129876	34125142
arr-3	rifampin ADP-ribosyltransferase (Arr)	antibiotic inactivation	23	UC	0	1	0	0	0	36129876	34125142
AxyX	resistance-nodulation-cell division (RND) antibiotic efflux pump	antibiotic efflux	23	UC	0	1	0	14	6	36129876	34125142
AxyY	resistance-nodulation-cell division (RND) antibiotic efflux pump	antibiotic efflux	23	UC	0	1	0	145	6	36129876	34125142
bacA	undecaprenyl pyrophosphate related proteins	antibiotic target alteration	23	UC	0	1	0	42	0	36129876	34125142
baeR	resistance-nodulation-cell division (RND) antibiotic efflux pump	antibiotic efflux	23	UC	0	1	0	122	172	36129876	34125142
baeS	resistance-nodulation-cell division (RND) antibiotic efflux pump	antibiotic efflux	23	UC	0	1	0	36	4	36129876	34125142
Bartonella bacilliformis gyrA conferring resistance to fluoroquinolones	fluoroquinolone resistant gyrA	antibiotic target alteration	23	UC	0	1	0	40	46	36129876	34125142
Bartonella bacilliformis gyrB conferring resistance to aminocoumarin	aminocoumarin resistant gyrB	antibiotic target alteration	23	UC	0	1	0	0	0	36129876	34125142
basR	pmr phosphoethanolamine transferase	antibiotic target alteration; antibiotic efflux	23	UC	0	1	0	5	8	36129876	34125142
basS	pmr phosphoethanolamine transferase	antibiotic target alteration; antibiotic efflux	23	UC	0	1	0	12	0	36129876	34125142
bcr-1	major facilitator superfamily (MFS) antibiotic efflux pump	antibiotic efflux	23	UC	0	1	0	0	0	36129876	34125142
bcrA	ATP-binding cassette (ABC) antibiotic efflux pump	antibiotic efflux	23	UC	0	1	0	0	0	36129876	34125142
Bifidobacteria intrinsic ileS conferring resistance to mupirocin	antibiotic-resistant isoleucyl-tRNA synthetase (ileS)	antibiotic target alteration	23	UC	0	1	0	770	4800	36129876	34125142
Bifidobacterium adolescentis rpoB conferring resistance to rifampicin	rifamycin-resistant beta-subunit of RNA polymerase (rpoB)	antibiotic target alteration; antibiotic target replacement	23	UC	0	1	0	7807	11173	36129876	34125142
BKC-2	BKC Beta-lactamase	antibiotic inactivation	23	UC	0	1	0	0	0	36129876	34125142
BlaB-16	BlaB beta-lactamase	antibiotic inactivation	23	UC	0	1	0	0	0	36129876	34125142
BlaB-38	BlaB beta-lactamase	antibiotic inactivation	23	UC	0	1	0	0	0	36129876	34125142
BLMT	Bleomycin resistant protein	antibiotic inactivation	23	UC	0	1	0	0	0	36129876	34125142
Borreliella burgdorferi 16S rRNA mutation conferring resistance to gentamicin	16s rRNA with mutation conferring resistance to aminoglycoside antibiotics	antibiotic target alteration	23	UC	0	1	0	603	578	36129876	34125142
Borreliella burgdorferi 16S rRNA mutation conferring resistance to kanamycin	16s rRNA with mutation conferring resistance to aminoglycoside antibiotics	antibiotic target alteration	23	UC	0	1	0	591	591	36129876	34125142
Borreliella burgdorferi 16S rRNA mutation conferring resistance to spectinomycin	16s rRNA with mutation conferring resistance to aminoglycoside antibiotics	antibiotic target alteration	23	UC	0	1	0	619	551	36129876	34125142
Brachyspira hyodysenteriae 23S rRNA with mutation conferring resistance to tylosin	23S rRNA with mutation conferring resistance to macrolide antibiotics	antibiotic target alteration	23	UC	0	1	0	5044	5069	36129876	34125142
Burkholderia dolosa gyrA conferring resistance to fluoroquinolones	fluoroquinolone resistant gyrA	antibiotic target alteration	23	UC	0	1	0	363	526	36129876	34125142
Campylobacter coli chloramphenicol acetyltransferase	chloramphenicol acetyltransferase (CAT)	antibiotic inactivation	23	UC	0	1	0	148	18	36129876	34125142
Campylobacter jejuni 23S rRNA with mutation conferring resistance to erythromycin	23S rRNA with mutation conferring resistance to macrolide antibiotics	antibiotic target alteration	23	UC	0	1	0	2067	1065	36129876	34125142
Campylobacter jejuni gyrA conferring resistance to fluoroquinolones	fluoroquinolone resistant gyrA	antibiotic target alteration	23	UC	0	1	0	26	0	36129876	34125142
Capnocytophaga gingivalis gyrA conferring resistance to fluoroquinolones	fluoroquinolone resistant gyrA	antibiotic target alteration	23	UC	0	1	0	28	19	36129876	34125142
carA	ABC-F ATP-binding cassette ribosomal protection protein	antibiotic target protection	23	UC	0	1	0	2	0	36129876	34125142
catA4	chloramphenicol acetyltransferase (CAT)	antibiotic inactivation	23	UC	0	1	0	0	0	36129876	34125142
catA8	chloramphenicol acetyltransferase (CAT)	antibiotic inactivation	23	UC	0	1	0	0	0	36129876	34125142
catB3	chloramphenicol acetyltransferase (CAT)	antibiotic inactivation	23	UC	0	1	0	0	0	36129876	34125142
catI	chloramphenicol acetyltransferase (CAT)	antibiotic inactivation	23	UC	0	1	0	0	0	36129876	34125142
catII	chloramphenicol acetyltransferase (CAT)	antibiotic inactivation	23	UC	0	1	0	0	0	36129876	34125142
catII from Escherichia coli K-12	chloramphenicol acetyltransferase (CAT)	antibiotic inactivation	23	UC	0	1	0	0	0	36129876	34125142
catP	chloramphenicol acetyltransferase (CAT)	antibiotic inactivation	23	UC	0	1	0	0	0	36129876	34125142
catQ	chloramphenicol acetyltransferase (CAT)	antibiotic inactivation	23	UC	0	1	0	0	0	36129876	34125142
catS	chloramphenicol acetyltransferase (CAT)	antibiotic inactivation	23	UC	0	1	0	24	58	36129876	34125142
CblA-1	CblA beta-lactamase	antibiotic inactivation	23	UC	0	1	0	87	223	36129876	34125142
CBP-1	CBP beta-lactamase	antibiotic inactivation	23	UC	0	1	0	0	0	36129876	34125142
CcrA beta-lactamase	CfiA beta-lactamase	antibiotic inactivation	23	UC	0	1	0	0	0	36129876	34125142
CDD-1	CDD beta-lactamase	antibiotic inactivation	23	UC	0	1	0	0	0	36129876	34125142
CDD-2	CDD beta-lactamase	antibiotic inactivation	23	UC	0	1	0	0	0	36129876	34125142
cdeA	multidrug and toxic compound extrusion (MATE) transporter	antibiotic efflux	23	UC	0	1	0	0	0	36129876	34125142
ceoB	resistance-nodulation-cell division (RND) antibiotic efflux pump	antibiotic efflux	23	UC	0	1	0	0	0	36129876	34125142
CepA-29	cepA beta-lactamase	antibiotic inactivation	23	UC	0	1	0	0	0	36129876	34125142
CepA-44	cepA beta-lactamase	antibiotic inactivation	23	UC	0	1	0	0	0	36129876	34125142
CepA-49	cepA beta-lactamase	antibiotic inactivation	23	UC	0	1	0	0	0	36129876	34125142
cepA beta-lactamase	cepA beta-lactamase	antibiotic inactivation	23	UC	0	1	0	4	2	36129876	34125142
CfiA10	CfiA beta-lactamase	antibiotic inactivation	23	UC	0	1	0	0	0	36129876	34125142
CfiA14	CfiA beta-lactamase	antibiotic inactivation	23	UC	0	1	0	0	0	36129876	34125142
CfiA17	CfiA beta-lactamase	antibiotic inactivation	23	UC	0	1	0	0	0	36129876	34125142
CfiA18	CfiA beta-lactamase	antibiotic inactivation	23	UC	0	1	0	0	0	36129876	34125142
CfiA19	CfiA beta-lactamase	antibiotic inactivation	23	UC	0	1	0	0	0	36129876	34125142
CfiA2	CfiA beta-lactamase	antibiotic inactivation	23	UC	0	1	0	0	0	36129876	34125142
CfiA21	CfiA beta-lactamase	antibiotic inactivation	23	UC	0	1	0	0	0	36129876	34125142
CfiA24	CfiA beta-lactamase	antibiotic inactivation	23	UC	0	1	0	0	0	36129876	34125142
CfiA27	CfiA beta-lactamase	antibiotic inactivation	23	UC	0	1	0	0	0	36129876	34125142
CfiA4	CfiA beta-lactamase	antibiotic inactivation	23	UC	0	1	0	0	0	36129876	34125142
CfiA8	CfiA beta-lactamase	antibiotic inactivation	23	UC	0	1	0	0	0	36129876	34125142
CfiA9	CfiA beta-lactamase	antibiotic inactivation	23	UC	0	1	0	0	0	36129876	34125142
CfxA	CfxA beta-lactamase	antibiotic inactivation	23	UC	0	1	0	0	0	36129876	34125142
CfxA2	CfxA beta-lactamase	antibiotic inactivation	23	UC	0	1	0	0	0	36129876	34125142
CfxA3	CfxA beta-lactamase	antibiotic inactivation	23	UC	0	1	0	0	0	36129876	34125142
CfxA4	CfxA beta-lactamase	antibiotic inactivation	23	UC	0	1	0	0	0	36129876	34125142
CfxA5	CfxA beta-lactamase	antibiotic inactivation	23	UC	0	1	0	0	0	36129876	34125142
CfxA6	CfxA beta-lactamase	antibiotic inactivation	23	UC	0	1	0	0	2	36129876	34125142
Chlamydia trachomatis 23S rRNA with mutation conferring resistance to macrolide antibiotics	23S rRNA with mutation conferring resistance to macrolide antibiotics	antibiotic target alteration	23	UC	0	1	0	2714	2186	36129876	34125142
Chlamydomonas reinhardtii 16S rRNA mutation in the rrnS gene conferring resistance to streptomycin	16s rRNA with mutation conferring resistance to aminoglycoside antibiotics	antibiotic target alteration	23	UC	0	1	0	2123	2153	36129876	34125142
Chlamydomonas reinhardtii 23S rRNA with mutation conferring resistance to Erythromycin	23S rRNA with mutation conferring resistance to macrolide antibiotics	antibiotic target alteration	23	UC	0	1	0	911	654	36129876	34125142
Chlamydophila psittaci 16S rRNA mutation conferring resistance to spectinomycin	16s rRNA with mutation conferring resistance to aminoglycoside antibiotics	antibiotic target alteration	23	UC	0	1	0	2302	2205	36129876	34125142
clbA	Cfr 23S ribosomal RNA methyltransferase	antibiotic target alteration	23	UC	0	1	0	2	6	36129876	34125142
Clostridioides difficile 23S rRNA with mutation conferring resistance to erythromycin and clindamycin	23S rRNA with mutation conferring resistance to macrolide antibiotics	antibiotic target alteration	23	UC	0	1	0	33822	27483	36129876	34125142
Clostridioides difficile EF-Tu mutants conferring resistance to elfamycin	elfamycin resistant EF-Tu	antibiotic target alteration	23	UC	0	1	0	563	266	36129876	34125142
Clostridioides difficile gyrA conferring resistance to fluoroquinolones	fluoroquinolone resistant gyrA	antibiotic target alteration	23	UC	0	1	0	96	16	36129876	34125142
Clostridioides difficile gyrB conferring resistance to fluoroquinolone	fluoroquinolone resistant gyrB	antibiotic target alteration	23	UC	0	1	0	76	78	36129876	34125142
Clostridioides difficile murG with mutation conferring resistance to vancomycin	murG transferase	antibiotic target alteration	23	UC	0	1	0	0	0	36129876	34125142
Clostridioides difficile rpoB with mutation conferring resistance to rifampicin	rifamycin-resistant beta-subunit of RNA polymerase (rpoB)	antibiotic target alteration; antibiotic target replacement	23	UC	0	1	0	272	93	36129876	34125142
Clostridioides difficile rpoC with mutation conferring resistance to vancomycin	vancomycin-resistant beta prime subunit of RNA polymerase (rpoC)	antibiotic target alteration	23	UC	0	1	0	723	336	36129876	34125142
Clostridium perfringens mprF	defensin resistant mprF	antibiotic target alteration	23	UC	0	1	0	0	0	36129876	34125142
cmeB	resistance-nodulation-cell division (RND) antibiotic efflux pump	antibiotic efflux	23	UC	0	1	0	0	0	36129876	34125142
CMH-1	CMH beta-lactamase	antibiotic inactivation	23	UC	0	1	0	0	0	36129876	34125142
CMH-4	CMH beta-lactamase	antibiotic inactivation	23	UC	0	1	0	0	0	36129876	34125142
cmlA5	major facilitator superfamily (MFS) antibiotic efflux pump	antibiotic efflux	23	UC	0	1	0	0	0	36129876	34125142
cmlA6	major facilitator superfamily (MFS) antibiotic efflux pump	antibiotic efflux	23	UC	0	1	0	0	0	36129876	34125142
CMY-101	CMY beta-lactamase	antibiotic inactivation	23	UC	0	1	0	0	0	36129876	34125142
CMY-116	CMY beta-lactamase	antibiotic inactivation	23	UC	0	1	0	0	0	36129876	34125142
CMY-12	CMY beta-lactamase	antibiotic inactivation	23	UC	0	1	0	0	0	36129876	34125142
CMY-132	CMY beta-lactamase	antibiotic inactivation	23	UC	0	1	0	0	0	36129876	34125142
CMY-146	CMY beta-lactamase	antibiotic inactivation	23	UC	0	1	0	56	38	36129876	34125142
CMY-150	CMY beta-lactamase	antibiotic inactivation	23	UC	0	1	0	0	0	36129876	34125142
CMY-157	CMY beta-lactamase	antibiotic inactivation	23	UC	0	1	0	0	0	36129876	34125142
CMY-161	CMY beta-lactamase	antibiotic inactivation	23	UC	0	1	0	0	0	36129876	34125142
CMY-2	CMY beta-lactamase	antibiotic inactivation	23	UC	0	1	0	0	0	36129876	34125142
CMY-48	CMY beta-lactamase	antibiotic inactivation	23	UC	0	1	0	0	0	36129876	34125142
CMY-66	CMY beta-lactamase	antibiotic inactivation	23	UC	0	1	0	4	0	36129876	34125142
CMY-87	CMY beta-lactamase	antibiotic inactivation	23	UC	0	1	0	0	0	36129876	34125142
CMY-9	CMY beta-lactamase	antibiotic inactivation	23	UC	0	1	0	0	0	36129876	34125142
Corynebacterium striatum tetA	major facilitator superfamily (MFS) antibiotic efflux pump	antibiotic efflux	23	UC	0	1	0	6	0	36129876	34125142
cprR	pmr phosphoethanolamine transferase	antibiotic target alteration; antibiotic efflux	23	UC	0	1	0	17	12	36129876	34125142
cprS	pmr phosphoethanolamine transferase	antibiotic target alteration; antibiotic efflux	23	UC	0	1	0	0	0	36129876	34125142
cpxA	resistance-nodulation-cell division (RND) antibiotic efflux pump	antibiotic efflux	23	UC	0	1	0	90	4	36129876	34125142
CrcB	multidrug and toxic compound extrusion (MATE) transporter	antibiotic efflux	23	UC	0	1	0	2	0	36129876	34125142
CRP	resistance-nodulation-cell division (RND) antibiotic efflux pump	antibiotic efflux	23	UC	0	1	0	18	0	36129876	34125142
CSP-1	CSP beta-lactamase	antibiotic inactivation	23	UC	0	1	0	0	0	36129876	34125142
CTX-M-1	CTX-M beta-lactamase	antibiotic inactivation	23	UC	0	1	0	0	0	36129876	34125142
CTX-M-101	CTX-M beta-lactamase	antibiotic inactivation	23	UC	0	1	0	0	0	36129876	34125142
CTX-M-103	CTX-M beta-lactamase	antibiotic inactivation	23	UC	0	1	0	30	20	36129876	34125142
CTX-M-107	CTX-M beta-lactamase	antibiotic inactivation	23	UC	0	1	0	0	0	36129876	34125142
CTX-M-123	CTX-M beta-lactamase	antibiotic inactivation	23	UC	0	1	0	0	0	36129876	34125142
CTX-M-131	CTX-M beta-lactamase	antibiotic inactivation	23	UC	0	1	0	0	0	36129876	34125142
CTX-M-139	CTX-M beta-lactamase	antibiotic inactivation	23	UC	0	1	0	0	0	36129876	34125142
CTX-M-14	CTX-M beta-lactamase	antibiotic inactivation	23	UC	0	1	0	0	0	36129876	34125142
CTX-M-155	CTX-M beta-lactamase	antibiotic inactivation	23	UC	0	1	0	0	0	36129876	34125142
CTX-M-156	CTX-M beta-lactamase	antibiotic inactivation	23	UC	0	1	0	0	0	36129876	34125142
CTX-M-157	CTX-M beta-lactamase	antibiotic inactivation	23	UC	0	1	0	0	0	36129876	34125142
CTX-M-162	CTX-M beta-lactamase	antibiotic inactivation	23	UC	0	1	0	0	0	36129876	34125142
CTX-M-183	CTX-M beta-lactamase	antibiotic inactivation	23	UC	0	1	0	0	0	36129876	34125142
CTX-M-2	CTX-M beta-lactamase	antibiotic inactivation	23	UC	0	1	0	0	0	36129876	34125142
CTX-M-20	CTX-M beta-lactamase	antibiotic inactivation	23	UC	0	1	0	0	0	36129876	34125142
CTX-M-220	CTX-M beta-lactamase	antibiotic inactivation	23	UC	0	1	0	0	0	36129876	34125142
CTX-M-23	CTX-M beta-lactamase	antibiotic inactivation	23	UC	0	1	0	0	0	36129876	34125142
CTX-M-3	CTX-M beta-lactamase	antibiotic inactivation	23	UC	0	1	0	0	0	36129876	34125142
CTX-M-35	CTX-M beta-lactamase	antibiotic inactivation	23	UC	0	1	0	0	0	36129876	34125142
CTX-M-36	CTX-M beta-lactamase	antibiotic inactivation	23	UC	0	1	0	0	0	36129876	34125142
CTX-M-42	CTX-M beta-lactamase	antibiotic inactivation	23	UC	0	1	0	0	0	36129876	34125142
CTX-M-5	CTX-M beta-lactamase	antibiotic inactivation	23	UC	0	1	0	2	0	36129876	34125142
CTX-M-50	CTX-M beta-lactamase	antibiotic inactivation	23	UC	0	1	0	0	0	36129876	34125142
CTX-M-58	CTX-M beta-lactamase	antibiotic inactivation	23	UC	0	1	0	0	0	36129876	34125142
CTX-M-61	CTX-M beta-lactamase	antibiotic inactivation	23	UC	0	1	0	0	0	36129876	34125142
CTX-M-64	CTX-M beta-lactamase	antibiotic inactivation	23	UC	0	1	0	2	0	36129876	34125142
CTX-M-66	CTX-M beta-lactamase	antibiotic inactivation	23	UC	0	1	0	0	0	36129876	34125142
CTX-M-84	CTX-M beta-lactamase	antibiotic inactivation	23	UC	0	1	0	0	0	36129876	34125142
CTX-M-88	CTX-M beta-lactamase	antibiotic inactivation	23	UC	0	1	0	0	0	36129876	34125142
CTX-M-93	CTX-M beta-lactamase	antibiotic inactivation	23	UC	0	1	0	4	0	36129876	34125142
Cutibacterium acnes 16S rRNA mutation conferring resistance to tetracycline	16S rRNA with mutation conferring resistance to tetracycline derivatives	antibiotic target alteration	23	UC	0	1	0	3231	5660	36129876	34125142
Cutibacterium acnes gyrA conferring resistance to fluoroquinolones	fluoroquinolone resistant gyrA	antibiotic target alteration	23	UC	0	1	0	173	429	36129876	34125142
D-Ala-D-Ala ligase	van ligase	antibiotic target alteration	23	UC	0	1	0	0	0	36129876	34125142
DES-1	DES beta-lactamase	antibiotic inactivation	23	UC	0	1	0	0	0	36129876	34125142
determinant of bleomycin resistance	Bleomycin resistant protein	antibiotic inactivation	23	UC	0	1	0	0	0	36129876	34125142
dfrA1	trimethoprim resistant dihydrofolate reductase dfr	antibiotic target replacement	23	UC	0	1	0	0	0	36129876	34125142
dfrA12	trimethoprim resistant dihydrofolate reductase dfr	antibiotic target replacement	23	UC	0	1	0	0	0	36129876	34125142
dfrA14	trimethoprim resistant dihydrofolate reductase dfr	antibiotic target replacement	23	UC	0	1	0	0	0	36129876	34125142
dfrA17	trimethoprim resistant dihydrofolate reductase dfr	antibiotic target replacement	23	UC	0	1	0	0	0	36129876	34125142
dfrA27	trimethoprim resistant dihydrofolate reductase dfr	antibiotic target replacement	23	UC	0	1	0	0	0	36129876	34125142
DfrA36	trimethoprim resistant dihydrofolate reductase dfr	antibiotic target replacement	23	UC	0	1	0	2	0	36129876	34125142
dfrA5	trimethoprim resistant dihydrofolate reductase dfr	antibiotic target replacement	23	UC	0	1	0	0	0	36129876	34125142
dfrA7	trimethoprim resistant dihydrofolate reductase dfr	antibiotic target replacement	23	UC	0	1	0	0	0	36129876	34125142
dfrD	trimethoprim resistant dihydrofolate reductase dfr	antibiotic target replacement	23	UC	0	1	0	0	0	36129876	34125142
dfrE	trimethoprim resistant dihydrofolate reductase dfr	antibiotic target replacement	23	UC	0	1	0	0	0	36129876	34125142
dfrF	trimethoprim resistant dihydrofolate reductase dfr	antibiotic target replacement	23	UC	0	1	0	20	50	36129876	34125142
dfrK	trimethoprim resistant dihydrofolate reductase dfr	antibiotic target replacement	23	UC	0	1	0	0	0	36129876	34125142
DHA-16	DHA beta-lactamase	antibiotic inactivation	23	UC	0	1	0	0	0	36129876	34125142
DHA-21	DHA beta-lactamase	antibiotic inactivation	23	UC	0	1	0	0	0	36129876	34125142
eatAv	ABC-F ATP-binding cassette ribosomal protection protein	antibiotic target protection	23	UC	0	1	0	0	0	36129876	34125142
EC-14	EC beta-lactamase	antibiotic inactivation	23	UC	0	1	0	0	0	36129876	34125142
EC-15	EC beta-lactamase	antibiotic inactivation	23	UC	0	1	0	0	0	36129876	34125142
EC-5	EC beta-lactamase	antibiotic inactivation	23	UC	0	1	0	0	0	36129876	34125142
EC-8	EC beta-lactamase	antibiotic inactivation	23	UC	0	1	0	0	0	36129876	34125142
efmA	major facilitator superfamily (MFS) antibiotic efflux pump	antibiotic efflux	23	UC	0	1	0	0	0	36129876	34125142
efpA	major facilitator superfamily (MFS) antibiotic efflux pump	antibiotic efflux	23	UC	0	1	0	28	202	36129876	34125142
efrA	ATP-binding cassette (ABC) antibiotic efflux pump	antibiotic efflux	23	UC	0	1	0	8	0	36129876	34125142
efrB	ATP-binding cassette (ABC) antibiotic efflux pump	antibiotic efflux	23	UC	0	1	0	2	4	36129876	34125142
emeA	multidrug and toxic compound extrusion (MATE) transporter	antibiotic efflux	23	UC	0	1	0	0	0	36129876	34125142
emrA	major facilitator superfamily (MFS) antibiotic efflux pump	antibiotic efflux	23	UC	0	1	0	24	0	36129876	34125142
emrB	major facilitator superfamily (MFS) antibiotic efflux pump	antibiotic efflux	23	UC	0	1	0	56	2	36129876	34125142
emrK	major facilitator superfamily (MFS) antibiotic efflux pump	antibiotic efflux	23	UC	0	1	0	18	2	36129876	34125142
emrR	major facilitator superfamily (MFS) antibiotic efflux pump	antibiotic efflux	23	UC	0	1	0	48	14	36129876	34125142
emrY	major facilitator superfamily (MFS) antibiotic efflux pump	antibiotic efflux	23	UC	0	1	0	41	0	36129876	34125142
Enterobacter cloacae acrA	resistance-nodulation-cell division (RND) antibiotic efflux pump	antibiotic efflux	23	UC	0	1	0	2	2	36129876	34125142
Enterococcus faecalis chloramphenicol acetyltransferase	chloramphenicol acetyltransferase (CAT)	antibiotic inactivation	23	UC	0	1	0	0	4	36129876	34125142
Enterococcus faecalis cls conferring resistance to daptomycin	daptomycin resistant cls	antibiotic target alteration	23	UC	0	1	0	0	0	36129876	34125142
Enterococcus faecalis gshF with mutation conferring daptomycin resistance	daptomycin resistant gshF	antibiotic target alteration	23	UC	0	1	0	0	0	36129876	34125142
Enterococcus faecalis liaR mutant conferring daptomycin resistance	daptomycin resistant liaR	antibiotic target alteration; antibiotic efflux	23	UC	0	1	0	0	0	36129876	34125142
Enterococcus faecalis liaS mutant conferring daptomycin resistance	daptomycin resistant liaS	antibiotic target alteration; antibiotic efflux	23	UC	0	1	0	0	0	36129876	34125142
Enterococcus faecalis YybT with mutation conferring daptomycin resistance	daptomycin resistant YybT	antibiotic target alteration	23	UC	0	1	0	0	0	36129876	34125142
Enterococcus faecium chloramphenicol acetyltransferase	chloramphenicol acetyltransferase (CAT)	antibiotic inactivation	23	UC	0	1	0	0	0	36129876	34125142
Enterococcus faecium cls conferring resistance to daptomycin	daptomycin resistant cls	antibiotic target alteration	23	UC	0	1	0	0	0	36129876	34125142
Enterococcus faecium EF-Tu mutants conferring resistance to GE2270A	elfamycin resistant EF-Tu	antibiotic target alteration	23	UC	0	1	0	699	853	36129876	34125142
Enterococcus faecium liaR mutant conferring daptomycin resistance	daptomycin resistant liaR	antibiotic target alteration; antibiotic efflux	23	UC	0	1	0	0	0	36129876	34125142
Enterococcus faecium liaS mutant conferring daptomycin resistance	daptomycin resistant liaS	antibiotic target alteration; antibiotic efflux	23	UC	0	1	0	0	0	36129876	34125142
eptA	pmr phosphoethanolamine transferase	antibiotic target alteration	23	UC	0	1	0	78	0	36129876	34125142
eptB	pmr phosphoethanolamine transferase	antibiotic target alteration	23	UC	0	1	0	22	0	36129876	34125142
EreA2	macrolide esterase	antibiotic inactivation	23	UC	0	1	0	0	0	36129876	34125142
EreD	macrolide esterase	antibiotic inactivation	23	UC	0	1	0	0	0	36129876	34125142
Erm(35)	Erm 23S ribosomal RNA methyltransferase	antibiotic target alteration	23	UC	0	1	0	0	0	36129876	34125142
Erm(49)	Erm 23S ribosomal RNA methyltransferase	antibiotic target alteration	23	UC	0	1	0	0	0	36129876	34125142
ErmA	Erm 23S ribosomal RNA methyltransferase	antibiotic target alteration	23	UC	0	1	0	0	0	36129876	34125142
ErmB	Erm 23S ribosomal RNA methyltransferase	antibiotic target alteration	23	UC	0	1	0	318	294	36129876	34125142
ErmC	Erm 23S ribosomal RNA methyltransferase	antibiotic target alteration	23	UC	0	1	0	0	0	36129876	34125142
ErmF	Erm 23S ribosomal RNA methyltransferase	antibiotic target alteration	23	UC	0	1	0	668	1866	36129876	34125142
ErmG	Erm 23S ribosomal RNA methyltransferase	antibiotic target alteration	23	UC	0	1	0	6	2	36129876	34125142
ErmH	Erm 23S ribosomal RNA methyltransferase	antibiotic target alteration	23	UC	0	1	0	0	0	36129876	34125142
ErmQ	Erm 23S ribosomal RNA methyltransferase	antibiotic target alteration	23	UC	0	1	0	0	4	36129876	34125142
ErmT	Erm 23S ribosomal RNA methyltransferase	antibiotic target alteration	23	UC	0	1	0	0	0	36129876	34125142
ErmX	Erm 23S ribosomal RNA methyltransferase	antibiotic target alteration	23	UC	0	1	0	54	32	36129876	34125142
Escherichia coli 16S rRNA mutation conferring resistance to edeine	16s rRNA with mutation conferring resistance to peptide antibiotics	antibiotic target alteration	23	UC	0	1	0	452	395	36129876	34125142
Escherichia coli 16S rRNA mutation in the rrnB gene conferring resistance to spectinomycin	16s rRNA with mutation conferring resistance to aminoglycoside antibiotics	antibiotic target alteration	23	UC	0	1	0	460	438	36129876	34125142
Escherichia coli 16S rRNA mutation in the rrnB gene conferring resistance to streptomycin	16s rRNA with mutation conferring resistance to aminoglycoside antibiotics	antibiotic target alteration	23	UC	0	1	0	475	464	36129876	34125142
Escherichia coli 16S rRNA mutation in the rrnB gene conferring resistance to tetracycline	16S rRNA with mutation conferring resistance to tetracycline derivatives	antibiotic target alteration	23	UC	0	1	0	482	469	36129876	34125142
Escherichia coli 16S rRNA mutation in the rrsB gene conferring resistance to G418	16s rRNA with mutation conferring resistance to aminoglycoside antibiotics	antibiotic target alteration	23	UC	0	1	0	481	480	36129876	34125142
Escherichia coli 16S rRNA mutation in the rrsB gene conferring resistance to gentamicin C	16s rRNA with mutation conferring resistance to aminoglycoside antibiotics	antibiotic target alteration	23	UC	0	1	0	541	425	36129876	34125142
Escherichia coli 16S rRNA mutation in the rrsB gene conferring resistance to kanamycin A	16s rRNA with mutation conferring resistance to aminoglycoside antibiotics	antibiotic target alteration	23	UC	0	1	0	481	445	36129876	34125142
Escherichia coli 16S rRNA mutation in the rrsB gene conferring resistance to neomycin	16s rRNA with mutation conferring resistance to aminoglycoside antibiotics	antibiotic target alteration	23	UC	0	1	0	475	443	36129876	34125142
Escherichia coli 16S rRNA mutation in the rrsB gene conferring resistance to paromomycin	16s rRNA with mutation conferring resistance to aminoglycoside antibiotics	antibiotic target alteration	23	UC	0	1	0	480	473	36129876	34125142
Escherichia coli 16S rRNA mutation in the rrsB gene conferring resistance to spectinomycin	16s rRNA with mutation conferring resistance to aminoglycoside antibiotics	antibiotic target alteration	23	UC	0	1	0	525	478	36129876	34125142
Escherichia coli 16S rRNA mutation in the rrsB gene conferring resistance to streptomycin	16s rRNA with mutation conferring resistance to aminoglycoside antibiotics	antibiotic target alteration	23	UC	0	1	0	482	435	36129876	34125142
Escherichia coli 16S rRNA mutation in the rrsB gene conferring resistance to tetracycline	16S rRNA with mutation conferring resistance to tetracycline derivatives	antibiotic target alteration	23	UC	0	1	0	451	446	36129876	34125142
Escherichia coli 16S rRNA mutation in the rrsB gene conferring resistance to tobramycin	16s rRNA with mutation conferring resistance to aminoglycoside antibiotics	antibiotic target alteration	23	UC	0	1	0	452	433	36129876	34125142
Escherichia coli 16S rRNA mutation in the rrsC gene conferring resistance to kasugamicin	16s rRNA with mutation conferring resistance to aminoglycoside antibiotics	antibiotic target alteration	23	UC	0	1	0	467	461	36129876	34125142
Escherichia coli 16S rRNA mutation in the rrsH gene conferring resistance to spectinomycin	16s rRNA with mutation conferring resistance to aminoglycoside antibiotics	antibiotic target alteration	23	UC	0	1	0	680	604	36129876	34125142
Escherichia coli 23S rRNA with mutation conferring resistance to chloramphenicol	23S rRNA with mutation conferring resistance to phenicol antibiotics	antibiotic target alteration	23	UC	0	1	0	646	614	36129876	34125142
Escherichia coli 23S rRNA with mutation conferring resistance to clarithromycin	23S rRNA with mutation conferring resistance to macrolide antibiotics	antibiotic target alteration	23	UC	0	1	0	662	687	36129876	34125142
Escherichia coli 23S rRNA with mutation conferring resistance to clindamycin	23S rRNA with mutation conferring resistance to lincosamide antibiotics	antibiotic target alteration	23	UC	0	1	0	644	717	36129876	34125142
Escherichia coli 23S rRNA with mutation conferring resistance to macrolide antibiotics	23S rRNA with mutation conferring resistance to macrolide antibiotics	antibiotic target alteration	23	UC	0	1	0	635	732	36129876	34125142
Escherichia coli 23S rRNA with mutation conferring resistance to oxazolidinone antibiotics	23S rRNA with mutation conferring resistance to oxazolidinone antibiotics	antibiotic target alteration	23	UC	0	1	0	692	705	36129876	34125142
Escherichia coli acrA	resistance-nodulation-cell division (RND) antibiotic efflux pump	antibiotic efflux	23	UC	0	1	0	33	0	36129876	34125142
Escherichia coli acrR with mutation conferring multidrug antibiotic resistance	resistance-nodulation-cell division (RND) antibiotic efflux pump	antibiotic target alteration; antibiotic efflux	23	UC	0	1	0	12	0	36129876	34125142
Escherichia coli ampC	ampC-type beta-lactamase	antibiotic inactivation	23	UC	0	1	0	48	2	36129876	34125142
Escherichia coli ampC1 beta-lactamase	ampC-type beta-lactamase	antibiotic inactivation	23	UC	0	1	0	32	0	36129876	34125142
Escherichia coli ampH	ampC-type beta-lactamase	antibiotic inactivation	23	UC	0	1	0	32	0	36129876	34125142
Escherichia coli CyaA with mutation conferring resistance to fosfomycin	antibiotic-resistant cya adenylate cyclase	antibiotic target alteration	23	UC	0	1	0	70	0	36129876	34125142
Escherichia coli EF-Tu mutants conferring resistance to Enacyloxin IIa	elfamycin resistant EF-Tu	antibiotic target alteration	23	UC	0	1	0	455	381	36129876	34125142
Escherichia coli EF-Tu mutants conferring resistance to kirromycin	elfamycin resistant EF-Tu	antibiotic target alteration	23	UC	0	1	0	442	316	36129876	34125142
Escherichia coli EF-Tu mutants conferring resistance to Pulvomycin	elfamycin resistant EF-Tu	antibiotic target alteration	23	UC	0	1	0	423	296	36129876	34125142
Escherichia coli emrE	small multidrug resistance (SMR) antibiotic efflux pump	antibiotic efflux	23	UC	0	1	0	16	0	36129876	34125142
Escherichia coli folP with mutation conferring resistance to sulfonamides	sulfonamide resistant dihydropteroate synthase folP	antibiotic target alteration	23	UC	0	1	0	15	0	36129876	34125142
Escherichia coli GlpT with mutation conferring resistance to fosfomycin	antibiotic-resistant GlpT	antibiotic target alteration	23	UC	0	1	0	26	0	36129876	34125142
Escherichia coli gyrA conferring resistance to fluoroquinolones	fluoroquinolone resistant gyrA	antibiotic target alteration	23	UC	0	1	0	30	16	36129876	34125142
Escherichia coli gyrA with mutation conferring resistance to triclosan	triclosan resistant gyrA	antibiotic target alteration	23	UC	0	1	0	37	27	36129876	34125142
Escherichia coli gyrB conferring resistance to aminocoumarin	aminocoumarin resistant gyrB	antibiotic target alteration	23	UC	0	1	0	203	84	36129876	34125142
Escherichia coli LamB	Sugar Porin (SP)	reduced permeability to antibiotic; resistance by absence	23	UC	0	1	0	42	0	36129876	34125142
Escherichia coli marR mutant conferring antibiotic resistance	resistance-nodulation-cell division (RND) antibiotic efflux pump	antibiotic target alteration; antibiotic efflux	23	UC	0	1	0	6	0	36129876	34125142
Escherichia coli mdfA	major facilitator superfamily (MFS) antibiotic efflux pump	antibiotic efflux	23	UC	0	1	0	38	2	36129876	34125142
Escherichia coli MipA	MipA-interacting Protein	reduced permeability to antibiotic; resistance by absence	23	UC	0	1	0	10	0	36129876	34125142
Escherichia coli murA with mutation conferring resistance to fosfomycin	antibiotic-resistant murA transferase	antibiotic target alteration	23	UC	0	1	0	22	0	36129876	34125142
Escherichia coli nfsA mutations conferring resistance to nitrofurantoin	antibiotic resistant nfsA	antibiotic target alteration	23	UC	0	1	0	24	0	36129876	34125142
Escherichia coli parC conferring resistance to fluoroquinolone	fluoroquinolone resistant parC	antibiotic target alteration	23	UC	0	1	0	40	0	36129876	34125142
Escherichia coli parE conferring resistance to fluoroquinolones	fluoroquinolone resistant parE	antibiotic target alteration	23	UC	0	1	0	133	4	36129876	34125142
Escherichia coli PtsI with mutation conferring resistance to fosfomycin	antibiotic-resistant ptsI phosphotransferase	antibiotic target alteration	23	UC	0	1	0	52	16	36129876	34125142
Escherichia coli rpoB mutants conferring resistance to rifampicin	rifamycin-resistant beta-subunit of RNA polymerase (rpoB)	antibiotic target alteration; antibiotic target replacement	23	UC	0	1	0	602	623	36129876	34125142
Escherichia coli soxR with mutation conferring antibiotic resistance	ATP-binding cassette (ABC) antibiotic efflux pump; major facilitator superfamily (MFS) antibiotic efflux pump; resistance-nodulation-cell division (RND) antibiotic efflux pump	antibiotic target alteration; antibiotic efflux	23	UC	0	1	0	21	0	36129876	34125142
Escherichia coli soxS with mutation conferring antibiotic resistance	ATP-binding cassette (ABC) antibiotic efflux pump; major facilitator superfamily (MFS) antibiotic efflux pump; resistance-nodulation-cell division (RND) antibiotic efflux pump; General Bacterial Porin with reduced permeability to beta-lactams	antibiotic target alteration; antibiotic efflux; reduced permeability to antibiotic	23	UC	0	1	0	7	2	36129876	34125142
Escherichia coli UhpA with mutation conferring resistance to fosfomycin	antibiotic-resistant UhpT	antibiotic target alteration	23	UC	0	1	0	20	2	36129876	34125142
Escherichia coli UhpT with mutation conferring resistance to fosfomycin	antibiotic-resistant UhpT	antibiotic target alteration	23	UC	0	1	0	32	0	36129876	34125142
evgA	major facilitator superfamily (MFS) antibiotic efflux pump; resistance-nodulation-cell division (RND) antibiotic efflux pump	antibiotic efflux	23	UC	0	1	0	11	0	36129876	34125142
evgS	major facilitator superfamily (MFS) antibiotic efflux pump; resistance-nodulation-cell division (RND) antibiotic efflux pump	antibiotic efflux	23	UC	0	1	0	66	6	36129876	34125142
farA	major facilitator superfamily (MFS) antibiotic efflux pump	antibiotic efflux	23	UC	0	1	0	0	0	36129876	34125142
farB	major facilitator superfamily (MFS) antibiotic efflux pump	antibiotic efflux	23	UC	0	1	0	0	0	36129876	34125142
floR	major facilitator superfamily (MFS) antibiotic efflux pump	antibiotic efflux	23	UC	0	1	0	0	0	36129876	34125142
fosA	fosfomycin thiol transferase	antibiotic inactivation	23	UC	0	1	0	0	0	36129876	34125142
FosA2	fosfomycin thiol transferase	antibiotic inactivation	23	UC	0	1	0	0	0	36129876	34125142
FosA5	fosfomycin thiol transferase	antibiotic inactivation	23	UC	0	1	0	0	0	36129876	34125142
FosA6	fosfomycin thiol transferase	antibiotic inactivation	23	UC	0	1	0	0	0	36129876	34125142
FosA7	fosfomycin thiol transferase	antibiotic inactivation	23	UC	0	1	0	0	0	36129876	34125142
FRI-1	FRI beta-lactamase	antibiotic inactivation	23	UC	0	1	0	0	0	36129876	34125142
gadW	resistance-nodulation-cell division (RND) antibiotic efflux pump	antibiotic efflux	23	UC	0	1	0	18	0	36129876	34125142
gadX	resistance-nodulation-cell division (RND) antibiotic efflux pump	antibiotic efflux	23	UC	0	1	0	46	2	36129876	34125142
H-NS	major facilitator superfamily (MFS) antibiotic efflux pump; resistance-nodulation-cell division (RND) antibiotic efflux pump	antibiotic efflux	23	UC	0	1	0	22	0	36129876	34125142
Haemophilus influenzae PBP3 conferring resistance to beta-lactam antibiotics	Penicillin-binding protein mutations conferring resistance to beta-lactam antibiotics	antibiotic target alteration	23	UC	0	1	0	0	0	36129876	34125142
Haemophilus parainfluenzae gyrA conferring resistance to fluoroquinolones	fluoroquinolone resistant gyrA	antibiotic target alteration	23	UC	0	1	0	6	10	36129876	34125142
Haemophilus parainfluenzae parC conferring resistance to fluoroquinolones	fluoroquinolone resistant parC	antibiotic target alteration	23	UC	0	1	0	0	6	36129876	34125142
Halobacterium halobium 16S rRNA mutation conferring resistance to pactamycin	16S rRNA with mutation conferring resistance to pactamycin	antibiotic target alteration	23	UC	0	1	0	16	0	36129876	34125142
Halobacterium halobium 23S rRNA mutation conferring resistance to chloramphenicol	23S rRNA with mutation conferring resistance to phenicol antibiotics	antibiotic target alteration	23	UC	0	1	0	0	0	36129876	34125142
Helicobacter pylori 16S rRNA mutation conferring resistance to tetracycline	16S rRNA with mutation conferring resistance to tetracycline derivatives	antibiotic target alteration	23	UC	0	1	0	4708	4351	36129876	34125142
Helicobacter pylori 23S rRNA with mutation conferring resistance to clarithromycin	23S rRNA with mutation conferring resistance to macrolide antibiotics	antibiotic target alteration	23	UC	0	1	0	2420	1809	36129876	34125142
hmrM	multidrug and toxic compound extrusion (MATE) transporter	antibiotic efflux	23	UC	0	1	0	0	0	36129876	34125142
IMP-4	IMP beta-lactamase	antibiotic inactivation	23	UC	0	1	0	0	0	36129876	34125142
kdpE	kdpDE	antibiotic efflux	23	UC	0	1	0	11706	9001	36129876	34125142
Klebsiella aerogenes acrR with mutation conferring multidrug antibiotic resistance	resistance-nodulation-cell division (RND) antibiotic efflux pump	antibiotic target alteration; antibiotic efflux	23	UC	0	1	0	0	0	36129876	34125142
Klebsiella aerogenes omp36 with mutation	General Bacterial Porin with reduced permeability to beta-lactams	reduced permeability to antibiotic	23	UC	0	1	0	0	0	36129876	34125142
Klebsiella mutant PhoP conferring antibiotic resistance to colistin	ATP-binding cassette (ABC) antibiotic efflux pump; pmr phosphoethanolamine transferase	antibiotic target alteration; antibiotic efflux	23	UC	0	1	0	0	0	36129876	34125142
Klebsiella pneumoniae acrA	resistance-nodulation-cell division (RND) antibiotic efflux pump	antibiotic efflux	23	UC	0	1	0	0	0	36129876	34125142
Klebsiella pneumoniae acrR with mutation conferring multidrug antibiotic resistance	resistance-nodulation-cell division (RND) antibiotic efflux pump	antibiotic target alteration; antibiotic efflux	23	UC	0	1	0	0	0	36129876	34125142
Klebsiella pneumoniae KpnE	major facilitator superfamily (MFS) antibiotic efflux pump	antibiotic efflux	23	UC	0	1	0	12	0	36129876	34125142
Klebsiella pneumoniae KpnF	major facilitator superfamily (MFS) antibiotic efflux pump	antibiotic efflux	23	UC	0	1	0	6	0	36129876	34125142
Klebsiella pneumoniae KpnG	major facilitator superfamily (MFS) antibiotic efflux pump	antibiotic efflux	23	UC	0	1	0	6	4	36129876	34125142
Klebsiella pneumoniae KpnH	major facilitator superfamily (MFS) antibiotic efflux pump	antibiotic efflux	23	UC	0	1	0	6	8	36129876	34125142
Klebsiella pneumoniae OmpK35	General Bacterial Porin with reduced permeability to beta-lactams	reduced permeability to antibiotic; resistance by absence	23	UC	0	1	0	0	0	36129876	34125142
Klebsiella pneumoniae OmpK36	General Bacterial Porin with reduced permeability to beta-lactams	reduced permeability to antibiotic; resistance by absence	23	UC	0	1	0	4	0	36129876	34125142
Klebsiella pneumoniae OmpK37	General Bacterial Porin with reduced permeability to beta-lactams	reduced permeability to antibiotic	23	UC	0	1	0	26	0	36129876	34125142
Klebsiella pneumoniae ramR mutants	resistance-nodulation-cell division (RND) antibiotic efflux pump	antibiotic target alteration; antibiotic efflux	23	UC	0	1	0	0	0	36129876	34125142
KPC-35	KPC beta-lactamase	antibiotic inactivation	23	UC	0	1	0	0	0	36129876	34125142
Lactobacillus reuteri cat-TC	chloramphenicol acetyltransferase (CAT)	antibiotic inactivation	23	UC	0	1	0	0	0	36129876	34125142
LAP-1	LAP beta-lactamase	antibiotic inactivation	23	UC	0	1	0	0	0	36129876	34125142
LAP-2	LAP beta-lactamase	antibiotic inactivation	23	UC	0	1	0	0	0	36129876	34125142
LEN-3	LEN beta-lactamase	antibiotic inactivation	23	UC	0	1	0	0	0	36129876	34125142
lin	lincosamide nucleotidyltransferase (LNU)	antibiotic inactivation	23	UC	0	1	0	0	0	36129876	34125142
linG	lincosamide nucleotidyltransferase (LNU)	antibiotic inactivation	23	UC	0	1	0	0	0	36129876	34125142
LlmA 23S ribosomal RNA methyltransferase	Llm 23S ribosomal RNA methyltransferase	antibiotic target alteration	23	UC	0	1	0	184	36	36129876	34125142
lmrC	ABC-F ATP-binding cassette ribosomal protection protein	antibiotic target protection	23	UC	0	1	0	4	4	36129876	34125142
lmrD	ATP-binding cassette (ABC) antibiotic efflux pump	antibiotic efflux	23	UC	0	1	0	0	0	36129876	34125142
lnuA	lincosamide nucleotidyltransferase (LNU)	antibiotic inactivation	23	UC	0	1	0	0	0	36129876	34125142
lnuB	lincosamide nucleotidyltransferase (LNU)	antibiotic inactivation	23	UC	0	1	0	0	0	36129876	34125142
lnuC	lincosamide nucleotidyltransferase (LNU)	antibiotic inactivation	23	UC	0	1	0	332	82	36129876	34125142
lnuD	lincosamide nucleotidyltransferase (LNU)	antibiotic inactivation	23	UC	0	1	0	0	0	36129876	34125142
LnuP	lincosamide nucleotidyltransferase (LNU)	antibiotic inactivation	23	UC	0	1	0	0	0	36129876	34125142
LpsA	Intrinsic peptide antibiotic resistant Lps	reduced permeability to antibiotic	23	UC	0	1	0	0	0	36129876	34125142
LpsB	Intrinsic peptide antibiotic resistant Lps	reduced permeability to antibiotic	23	UC	0	1	0	0	0	36129876	34125142
LptD	ATP-binding cassette (ABC) antibiotic efflux pump	antibiotic efflux	23	UC	0	1	0	32	0	36129876	34125142
LpxC	Acinetobacter mutant Lpx gene conferring resistance to colistin	antibiotic target alteration	23	UC	0	1	0	0	0	36129876	34125142
LRA-13	class C LRA beta-lactamase; class D LRA beta-lactamase	antibiotic inactivation	23	UC	0	1	0	0	0	36129876	34125142
LRA-8	subclass B3 LRA beta-lactamase	antibiotic inactivation	23	UC	0	1	0	0	0	36129876	34125142
lsa(D)	ABC-F ATP-binding cassette ribosomal protection protein	antibiotic target protection	23	UC	0	1	0	0	0	36129876	34125142
lsaA	ABC-F ATP-binding cassette ribosomal protection protein	antibiotic target protection	23	UC	0	1	0	0	0	36129876	34125142
lsaB	ABC-F ATP-binding cassette ribosomal protection protein	antibiotic target protection	23	UC	0	1	0	30	32	36129876	34125142
lsaC	ABC-F ATP-binding cassette ribosomal protection protein	antibiotic target protection	23	UC	0	1	0	20	0	36129876	34125142
lsaE	ABC-F ATP-binding cassette ribosomal protection protein	antibiotic target protection	23	UC	0	1	0	0	0	36129876	34125142
macA	ATP-binding cassette (ABC) antibiotic efflux pump	antibiotic efflux	23	UC	0	1	0	0	0	36129876	34125142
macB	ATP-binding cassette (ABC) antibiotic efflux pump	antibiotic efflux	23	UC	0	1	0	242	304	36129876	34125142
marA	resistance-nodulation-cell division (RND) antibiotic efflux pump; General Bacterial Porin with reduced permeability to beta-lactams	antibiotic efflux; reduced permeability to antibiotic	23	UC	0	1	0	4	0	36129876	34125142
MCR-1.2	MCR phosphoethanolamine transferase	antibiotic target alteration	23	UC	0	1	0	0	0	36129876	34125142
MCR-1.5	MCR phosphoethanolamine transferase	antibiotic target alteration	23	UC	0	1	0	0	0	36129876	34125142
MCR-5	MCR phosphoethanolamine transferase	antibiotic target alteration	23	UC	0	1	0	0	0	36129876	34125142
MCR-5.2	MCR phosphoethanolamine transferase	antibiotic target alteration	23	UC	0	1	0	0	0	36129876	34125142
MCR-9	MCR phosphoethanolamine transferase	antibiotic target alteration	23	UC	0	1	0	0	0	36129876	34125142
mdsA	resistance-nodulation-cell division (RND) antibiotic efflux pump	antibiotic efflux	23	UC	0	1	0	0	0	36129876	34125142
mdsB	resistance-nodulation-cell division (RND) antibiotic efflux pump	antibiotic efflux	23	UC	0	1	0	0	0	36129876	34125142
mdsC	resistance-nodulation-cell division (RND) antibiotic efflux pump	antibiotic efflux	23	UC	0	1	0	0	0	36129876	34125142
mdtA	resistance-nodulation-cell division (RND) antibiotic efflux pump	antibiotic efflux	23	UC	0	1	0	44	0	36129876	34125142
mdtB	resistance-nodulation-cell division (RND) antibiotic efflux pump	antibiotic efflux	23	UC	0	1	0	64	0	36129876	34125142
mdtC	resistance-nodulation-cell division (RND) antibiotic efflux pump	antibiotic efflux	23	UC	0	1	0	74	4	36129876	34125142
mdtE	resistance-nodulation-cell division (RND) antibiotic efflux pump	antibiotic efflux	23	UC	0	1	0	15	0	36129876	34125142
mdtF	resistance-nodulation-cell division (RND) antibiotic efflux pump	antibiotic efflux	23	UC	0	1	0	77	0	36129876	34125142
mdtG	major facilitator superfamily (MFS) antibiotic efflux pump	antibiotic efflux	23	UC	0	1	0	45	0	36129876	34125142
mdtH	major facilitator superfamily (MFS) antibiotic efflux pump	antibiotic efflux	23	UC	0	1	0	16	0	36129876	34125142
mdtK	multidrug and toxic compound extrusion (MATE) transporter	antibiotic efflux	23	UC	0	1	0	16	0	36129876	34125142
mdtM	major facilitator superfamily (MFS) antibiotic efflux pump	antibiotic efflux	23	UC	0	1	0	33	4	36129876	34125142
mdtN	major facilitator superfamily (MFS) antibiotic efflux pump	antibiotic efflux	23	UC	0	1	0	49	0	36129876	34125142
mdtO	major facilitator superfamily (MFS) antibiotic efflux pump	antibiotic efflux	23	UC	0	1	0	49	0	36129876	34125142
mdtP	major facilitator superfamily (MFS) antibiotic efflux pump	antibiotic efflux	23	UC	0	1	0	20	0	36129876	34125142
mecB	methicillin resistant PBP2	antibiotic target replacement	23	UC	0	1	0	0	0	36129876	34125142
mecI	methicillin resistant PBP2	antibiotic target replacement	23	UC	0	1	0	0	0	36129876	34125142
mecR1	methicillin resistant PBP2	antibiotic target replacement	23	UC	0	1	0	0	7	36129876	34125142
Mef(En2)	major facilitator superfamily (MFS) antibiotic efflux pump	antibiotic efflux	23	UC	0	1	0	248	326	36129876	34125142
mefB	major facilitator superfamily (MFS) antibiotic efflux pump	antibiotic efflux	23	UC	0	1	0	0	0	36129876	34125142
mefE	major facilitator superfamily (MFS) antibiotic efflux pump	antibiotic efflux	23	UC	0	1	0	0	0	36129876	34125142
mel	ABC-F ATP-binding cassette ribosomal protection protein	antibiotic target protection	23	UC	0	1	0	22	10	36129876	34125142
mepA	multidrug and toxic compound extrusion (MATE) transporter	antibiotic efflux	23	UC	0	1	0	0	0	36129876	34125142
mepR	multidrug and toxic compound extrusion (MATE) transporter	antibiotic efflux	23	UC	0	1	0	0	0	36129876	34125142
MexA	resistance-nodulation-cell division (RND) antibiotic efflux pump	antibiotic efflux	23	UC	0	1	0	2	0	36129876	34125142
MexB	resistance-nodulation-cell division (RND) antibiotic efflux pump	antibiotic efflux	23	UC	0	1	0	24	28	36129876	34125142
MexC	resistance-nodulation-cell division (RND) antibiotic efflux pump	antibiotic efflux	23	UC	0	1	0	0	0	36129876	34125142
MexD	resistance-nodulation-cell division (RND) antibiotic efflux pump	antibiotic efflux	23	UC	0	1	0	95	49	36129876	34125142
MexE	resistance-nodulation-cell division (RND) antibiotic efflux pump	antibiotic efflux	23	UC	0	1	0	0	0	36129876	34125142
MexF	resistance-nodulation-cell division (RND) antibiotic efflux pump	antibiotic efflux	23	UC	0	1	0	20	4	36129876	34125142
mexG	resistance-nodulation-cell division (RND) antibiotic efflux pump	antibiotic efflux	23	UC	0	1	0	0	0	36129876	34125142
mexH	resistance-nodulation-cell division (RND) antibiotic efflux pump	antibiotic efflux	23	UC	0	1	0	76	48	36129876	34125142
mexI	resistance-nodulation-cell division (RND) antibiotic efflux pump	antibiotic efflux	23	UC	0	1	0	0	4	36129876	34125142
mexJ	resistance-nodulation-cell division (RND) antibiotic efflux pump	antibiotic efflux	23	UC	0	1	0	0	2	36129876	34125142
mexK	resistance-nodulation-cell division (RND) antibiotic efflux pump	antibiotic efflux	23	UC	0	1	0	16	8	36129876	34125142
mexL	resistance-nodulation-cell division (RND) antibiotic efflux pump	antibiotic efflux	23	UC	0	1	0	0	0	36129876	34125142
mexM	resistance-nodulation-cell division (RND) antibiotic efflux pump	antibiotic efflux	23	UC	0	1	0	18	40	36129876	34125142
mexN	resistance-nodulation-cell division (RND) antibiotic efflux pump	antibiotic efflux	23	UC	0	1	0	16	44	36129876	34125142
mexP	resistance-nodulation-cell division (RND) antibiotic efflux pump	antibiotic efflux	23	UC	0	1	0	0	0	36129876	34125142
mexQ	resistance-nodulation-cell division (RND) antibiotic efflux pump	antibiotic efflux	23	UC	0	1	0	0	0	36129876	34125142
mexR	resistance-nodulation-cell division (RND) antibiotic efflux pump	antibiotic target alteration; antibiotic efflux	23	UC	0	1	0	0	0	36129876	34125142
MexS	resistance-nodulation-cell division (RND) antibiotic efflux pump	antibiotic efflux	23	UC	0	1	0	0	0	36129876	34125142
MexT	resistance-nodulation-cell division (RND) antibiotic efflux pump	antibiotic efflux	23	UC	0	1	0	0	0	36129876	34125142
mexV	resistance-nodulation-cell division (RND) antibiotic efflux pump	antibiotic efflux	23	UC	0	1	0	0	0	36129876	34125142
mexW	resistance-nodulation-cell division (RND) antibiotic efflux pump	antibiotic efflux	23	UC	0	1	0	49	14	36129876	34125142
mexX	resistance-nodulation-cell division (RND) antibiotic efflux pump	antibiotic efflux	23	UC	0	1	0	0	0	36129876	34125142
mexY	resistance-nodulation-cell division (RND) antibiotic efflux pump	antibiotic efflux	23	UC	0	1	0	0	0	36129876	34125142
mexZ	resistance-nodulation-cell division (RND) antibiotic efflux pump	antibiotic efflux	23	UC	0	1	0	0	0	36129876	34125142
mgrA	ATP-binding cassette (ABC) antibiotic efflux pump; major facilitator superfamily (MFS) antibiotic efflux pump	antibiotic efflux	23	UC	0	1	0	0	0	36129876	34125142
mgrB	ATP-binding cassette (ABC) antibiotic efflux pump; pmr phosphoethanolamine transferase	antibiotic target alteration; antibiotic efflux; resistance by absence	23	UC	0	1	0	10	0	36129876	34125142
MIR-12	MIR beta-lactamase	antibiotic inactivation	23	UC	0	1	0	0	0	36129876	34125142
MIR-3	MIR beta-lactamase	antibiotic inactivation	23	UC	0	1	0	0	0	36129876	34125142
mlaD	ATP-binding cassette (ABC) antibiotic efflux pump	antibiotic efflux	23	UC	0	1	0	12	0	36129876	34125142
mlaF	ATP-binding cassette (ABC) antibiotic efflux pump	antibiotic efflux	23	UC	0	1	0	18	0	36129876	34125142
Moraxella catarrhalis 23S rRNA with mutation conferring resistance to macrolide antibiotics	23S rRNA with mutation conferring resistance to macrolide antibiotics	antibiotic target alteration	23	UC	0	1	0	1636	1715	36129876	34125142
Morganella morganii gyrB conferring resistance to fluoroquinolone	fluoroquinolone resistant gyrB	antibiotic target alteration	23	UC	0	1	0	212	235	36129876	34125142
mphA	macrolide phosphotransferase (MPH)	antibiotic inactivation	23	UC	0	1	0	928	517	36129876	34125142
mphC	macrolide phosphotransferase (MPH)	antibiotic inactivation	23	UC	0	1	0	0	0	36129876	34125142
mphE	macrolide phosphotransferase (MPH)	antibiotic inactivation	23	UC	0	1	0	0	0	36129876	34125142
msbA	ATP-binding cassette (ABC) antibiotic efflux pump	antibiotic efflux	23	UC	0	1	0	268	336	36129876	34125142
msrA	ABC-F ATP-binding cassette ribosomal protection protein	antibiotic target protection	23	UC	0	1	0	0	0	36129876	34125142
msrC	ABC-F ATP-binding cassette ribosomal protection protein	antibiotic target protection	23	UC	0	1	0	40	20	36129876	34125142
msrE	ABC-F ATP-binding cassette ribosomal protection protein	antibiotic target protection	23	UC	0	1	0	0	0	36129876	34125142
msrF	ABC-F ATP-binding cassette ribosomal protection protein	antibiotic target protection	23	UC	0	1	0	0	2	36129876	34125142
msrH	ABC-F ATP-binding cassette ribosomal protection protein	antibiotic target protection	23	UC	0	1	0	0	0	36129876	34125142
mtrA	resistance-nodulation-cell division (RND) antibiotic efflux pump	antibiotic efflux	23	UC	0	1	0	4	0	36129876	34125142
mtrC	resistance-nodulation-cell division (RND) antibiotic efflux pump	antibiotic efflux	23	UC	0	1	0	0	0	36129876	34125142
mtrD	resistance-nodulation-cell division (RND) antibiotic efflux pump	antibiotic efflux	23	UC	0	1	0	15	6	36129876	34125142
mtrE	resistance-nodulation-cell division (RND) antibiotic efflux pump	antibiotic efflux	23	UC	0	1	0	0	0	36129876	34125142
mupA	antibiotic-resistant isoleucyl-tRNA synthetase (ileS)	antibiotic target alteration	23	UC	0	1	0	0	0	36129876	34125142
mupB	antibiotic-resistant isoleucyl-tRNA synthetase (ileS)	antibiotic target alteration	23	UC	0	1	0	0	0	36129876	34125142
MuxA	resistance-nodulation-cell division (RND) antibiotic efflux pump	antibiotic efflux	23	UC	0	1	0	1589	923	36129876	34125142
MuxB	resistance-nodulation-cell division (RND) antibiotic efflux pump	antibiotic efflux	23	UC	0	1	0	14	4	36129876	34125142
MuxC	resistance-nodulation-cell division (RND) antibiotic efflux pump	antibiotic efflux	23	UC	0	1	0	10	16	36129876	34125142
Mycobaccterium abscessus 23S rRNA with mutation conferring resistance to clarithromycin	23S rRNA with mutation conferring resistance to macrolide antibiotics	antibiotic target alteration	23	UC	0	1	0	865	1814	36129876	34125142
Mycobacterium avium 23S rRNA with mutation conferring resistance to clarithromycin	23S rRNA with mutation conferring resistance to macrolide antibiotics	antibiotic target alteration	23	UC	0	1	0	555	1326	36129876	34125142
Mycobacterium intracellulare 23S rRNA with mutation conferring resistance to azithromycin	23S rRNA with mutation conferring resistance to macrolide antibiotics	antibiotic target alteration	23	UC	0	1	0	791	1406	36129876	34125142
Mycobacterium intracellulare 23S rRNA with mutation conferring resistance to clarithromycin	23S rRNA with mutation conferring resistance to macrolide antibiotics	antibiotic target alteration	23	UC	0	1	0	759	1401	36129876	34125142
Mycobacterium kansasii 23S rRNA with mutation conferring resistance to clarithromycin	23S rRNA with mutation conferring resistance to macrolide antibiotics	antibiotic target alteration	23	UC	0	1	0	1015	1896	36129876	34125142
Mycobacterium leprae gyrB conferring resistance to fluoroquinolone	fluoroquinolone resistant gyrB	antibiotic target alteration	23	UC	0	1	0	4	0	36129876	34125142
Mycobacterium leprae rpoB mutations conferring resistance to rifampicin	rifamycin-resistant beta-subunit of RNA polymerase (rpoB)	antibiotic target alteration; antibiotic target replacement	23	UC	0	1	0	186	190	36129876	34125142
Mycobacterium tuberculosis 16S rRNA mutation conferring resistance to amikacin	16s rRNA with mutation conferring resistance to aminoglycoside antibiotics	antibiotic target alteration	23	UC	0	1	0	1354	1244	36129876	34125142
Mycobacterium tuberculosis 16S rRNA mutation conferring resistance to capreomycin	16s rRNA with mutation conferring resistance to aminoglycoside antibiotics	antibiotic target alteration	23	UC	0	1	0	1288	1317	36129876	34125142
Mycobacterium tuberculosis 16S rRNA mutation conferring resistance to kanamycin	16s rRNA with mutation conferring resistance to aminoglycoside antibiotics	antibiotic target alteration	23	UC	0	1	0	1308	1277	36129876	34125142
Mycobacterium tuberculosis 16S rRNA mutation conferring resistance to streptomycin	16s rRNA with mutation conferring resistance to aminoglycoside antibiotics	antibiotic target alteration	23	UC	0	1	0	1315	1286	36129876	34125142
Mycobacterium tuberculosis 16S rRNA mutation conferring resistance to viomycin	16s rRNA with mutation conferring resistance to peptide antibiotics	antibiotic target alteration	23	UC	0	1	0	1421	1376	36129876	34125142
Mycobacterium tuberculosis 23S rRNA mutation conferring resistance to capreomycin	23s rRNA with mutation conferring resistance to aminoglycoside antibiotics	antibiotic target alteration	23	UC	0	1	0	1059	2088	36129876	34125142
Mycobacterium tuberculosis embA mutant conferring resistance to ethambutol	ethambutol resistant embA	antibiotic target alteration	23	UC	0	1	0	0	0	36129876	34125142
Mycobacterium tuberculosis folC with mutation conferring resistance to para-aminosalicylic acid	aminosalicylate resistant dihydrofolate synthase	antibiotic target alteration	23	UC	0	1	0	0	0	36129876	34125142
Mycobacterium tuberculosis gyrA conferring resistance to fluoroquinolones	fluoroquinolone resistant gyrA	antibiotic target alteration	23	UC	0	1	0	331	325	36129876	34125142
Mycobacterium tuberculosis gyrB mutant conferring resistance to fluoroquinolone	fluoroquinolone resistant gyrB	antibiotic target alteration	23	UC	0	1	0	267	367	36129876	34125142
Mycobacterium tuberculosis kasA mutant conferring resistance to isoniazid	antibiotic resistant kasA	antibiotic target alteration	23	UC	0	1	0	2	20	36129876	34125142
Mycobacterium tuberculosis mutant embC conferring resistance to ethambutol	ethambutol resistant embC	antibiotic target alteration	23	UC	0	1	0	0	0	36129876	34125142
Mycobacterium tuberculosis rpoB mutants conferring resistance to rifampicin	rifamycin-resistant beta-subunit of RNA polymerase (rpoB)	antibiotic target alteration; antibiotic target replacement	23	UC	0	1	0	383	136	36129876	34125142
Mycobacterium tuberculosis rpsA mutations conferring resistance to Pyrazinamide	pyrazinamide resistant rpsA	antibiotic target alteration	23	UC	0	1	0	78	716	36129876	34125142
Mycobacterium tuberculosis rpsL mutations conferring resistance to Streptomycin	antibiotic-resistant rpsL	antibiotic target alteration	23	UC	0	1	0	144	322	36129876	34125142
Mycobacterium tuberculosis thyA with mutation conferring resistance to para-aminosalicylic acid	aminosalicylate resistant thymidylate synthase	antibiotic target alteration	23	UC	0	1	0	14	2	36129876	34125142
Mycobacterium tuberculosis tlyA mutations conferring resistance to aminoglycosides	Antibiotic resistant tlyA	antibiotic target alteration	23	UC	0	1	0	0	0	36129876	34125142
Mycobacteroides abscessus 16S rRNA mutation conferring resistance to amikacin	16s rRNA with mutation conferring resistance to aminoglycoside antibiotics	antibiotic target alteration	23	UC	0	1	0	1294	1326	36129876	34125142
Mycobacteroides abscessus 16S rRNA mutation conferring resistance to gentamicin	16s rRNA with mutation conferring resistance to aminoglycoside antibiotics	antibiotic target alteration	23	UC	0	1	0	1405	1238	36129876	34125142
Mycobacteroides abscessus 16S rRNA mutation conferring resistance to kanamycin	16s rRNA with mutation conferring resistance to aminoglycoside antibiotics	antibiotic target alteration	23	UC	0	1	0	1338	1295	36129876	34125142
Mycobacteroides abscessus 16S rRNA mutation conferring resistance to neomycin	16s rRNA with mutation conferring resistance to aminoglycoside antibiotics	antibiotic target alteration	23	UC	0	1	0	1390	1293	36129876	34125142
Mycobacteroides abscessus 16S rRNA mutation conferring resistance to tobramycin	16s rRNA with mutation conferring resistance to aminoglycoside antibiotics	antibiotic target alteration	23	UC	0	1	0	1371	1218	36129876	34125142
Mycobacteroides chelonae 16S rRNA mutation conferring resistance to amikacin	16s rRNA with mutation conferring resistance to aminoglycoside antibiotics	antibiotic target alteration	23	UC	0	1	0	903	1060	36129876	34125142
Mycobacteroides chelonae 16S rRNA mutation conferring resistance to gentamicin C	16s rRNA with mutation conferring resistance to aminoglycoside antibiotics	antibiotic target alteration	23	UC	0	1	0	873	1040	36129876	34125142
Mycobacteroides chelonae 16S rRNA mutation conferring resistance to kanamycin A	16s rRNA with mutation conferring resistance to aminoglycoside antibiotics	antibiotic target alteration	23	UC	0	1	0	922	990	36129876	34125142
Mycobacteroides chelonae 16S rRNA mutation conferring resistance to neomycin	16s rRNA with mutation conferring resistance to aminoglycoside antibiotics	antibiotic target alteration	23	UC	0	1	0	905	942	36129876	34125142
Mycobacteroides chelonae 16S rRNA mutation conferring resistance to tobramycin	16s rRNA with mutation conferring resistance to aminoglycoside antibiotics	antibiotic target alteration	23	UC	0	1	0	876	1015	36129876	34125142
Mycobacteroides chelonae 23S rRNA with mutation conferring resistance to clarithromycin	23S rRNA with mutation conferring resistance to macrolide antibiotics	antibiotic target alteration	23	UC	0	1	0	998	2153	36129876	34125142
Mycobaterium leprae gyrA conferring resistance to fluoroquinolones	fluoroquinolone resistant gyrA	antibiotic target alteration	23	UC	0	1	0	80	50	36129876	34125142
Mycolicibacterium smegmatis 16S rRNA mutation in the rrsA gene conferring resistance to hygromycin B	16s rRNA with mutation conferring resistance to aminoglycoside antibiotics	antibiotic target alteration	23	UC	0	1	0	4017	4811	36129876	34125142
Mycolicibacterium smegmatis 16S rRNA mutation in the rrsA gene conferring resistance to kanamycin A	16s rRNA with mutation conferring resistance to aminoglycoside antibiotics	antibiotic target alteration	23	UC	0	1	0	4074	4739	36129876	34125142
Mycolicibacterium smegmatis 16S rRNA mutation in the rrsA gene conferring resistance to neomycin	16s rRNA with mutation conferring resistance to aminoglycoside antibiotics	antibiotic target alteration	23	UC	0	1	0	3954	4662	36129876	34125142
Mycolicibacterium smegmatis 16S rRNA mutation in the rrsA gene conferring resistance to viomycin	16s rRNA with mutation conferring resistance to peptide antibiotics	antibiotic target alteration	23	UC	0	1	0	4097	4706	36129876	34125142
Mycolicibacterium smegmatis 16S rRNA mutation in the rrsB gene conferring resistance to hygromycin B	16s rRNA with mutation conferring resistance to aminoglycoside antibiotics	antibiotic target alteration	23	UC	0	1	0	166	145	36129876	34125142
Mycolicibacterium smegmatis 16S rRNA mutation in the rrsB gene conferring resistance to kanamycin A	16s rRNA with mutation conferring resistance to aminoglycoside antibiotics	antibiotic target alteration	23	UC	0	1	0	578	678	36129876	34125142
Mycolicibacterium smegmatis 16S rRNA mutation in the rrsB gene conferring resistance to neomycin	16s rRNA with mutation conferring resistance to aminoglycoside antibiotics	antibiotic target alteration	23	UC	0	1	0	607	630	36129876	34125142
Mycolicibacterium smegmatis 16S rRNA mutation in the rrsB gene conferring resistance to streptomycin	16s rRNA with mutation conferring resistance to aminoglycoside antibiotics	antibiotic target alteration	23	UC	0	1	0	656	628	36129876	34125142
Mycolicibacterium smegmatis 16S rRNA mutation in the rrsB gene conferring resistance to viomycin	16s rRNA with mutation conferring resistance to peptide antibiotics	antibiotic target alteration	23	UC	0	1	0	639	718	36129876	34125142
Mycolicibacterium smegmatis 23S rRNA with mutation conferring resistance to clarithromycin	23S rRNA with mutation conferring resistance to macrolide antibiotics	antibiotic target alteration	23	UC	0	1	0	1809	3765	36129876	34125142
Mycolicibacterium smegmatis mutant ndh conferring resistance to isoniazid	antibiotic resistant ndh	antibiotic target alteration	23	UC	0	1	0	0	2	36129876	34125142
Mycoplasma fermentans 23S rRNA with mutation conferring resistance to macrolide antibiotics	23S rRNA with mutation conferring resistance to macrolide antibiotics	antibiotic target alteration	23	UC	0	1	0	1254	1252	36129876	34125142
Mycoplasma gallisepticum 23S rRNA mutation conferring resistance to pleuromutilin antibiotics	23S rRNA with mutation conferring resistance to pleuromutilin antibiotics	antibiotic target alteration	23	UC	0	1	0	455	390	36129876	34125142
Mycoplasma genitalium 23S rRNA mutations confers resistance to fluoroquinolone and macrolide antibiotics	23S rRNA with mutation conferring resistance to macrolide antibiotics	antibiotic target alteration	23	UC	0	1	0	549	625	36129876	34125142
Mycoplasma Genitalium GyrA mutation confers resistance to fluoroquinolones	fluoroquinolone resistant gyrA	antibiotic target alteration	23	UC	0	1	0	32	26	36129876	34125142
Mycoplasma Genitalium parC mutations confers resistance to Moxifloxacin	fluoroquinolone resistant parC	antibiotic target alteration	23	UC	0	1	0	0	0	36129876	34125142
Mycoplasma hominis 23S rRNA with mutation conferring resistance to macrolide antibiotic	23S rRNA with mutation conferring resistance to macrolide antibiotics	antibiotic target alteration	23	UC	0	1	0	1717	1742	36129876	34125142
Mycoplasma hominis parC conferring resistance to fluoroquinolone	fluoroquinolone resistant parC	antibiotic target alteration	23	UC	0	1	0	0	0	36129876	34125142
Mycoplasma pneumoniae 23S rRNA mutation conferring resistance to erythromycin	23S rRNA with mutation conferring resistance to macrolide antibiotics	antibiotic target alteration	23	UC	0	1	0	813	818	36129876	34125142
myrA	non-erm 23S ribosomal RNA methyltransferase (G748)	antibiotic target alteration	23	UC	0	1	0	2	0	36129876	34125142
nalC	resistance-nodulation-cell division (RND) antibiotic efflux pump	antibiotic efflux	23	UC	0	1	0	0	0	36129876	34125142
nalD	resistance-nodulation-cell division (RND) antibiotic efflux pump	antibiotic efflux	23	UC	0	1	0	0	0	36129876	34125142
NDM-1	NDM beta-lactamase	antibiotic inactivation	23	UC	0	1	0	0	0	36129876	34125142
Neisseria gonorrhoea 23S rRNA with mutation conferring resistance to azithromycin	23S rRNA with mutation conferring resistance to macrolide antibiotics	antibiotic target alteration	23	UC	0	1	0	4334	3859	36129876	34125142
Neisseria gonorrhoea mtrR with mutation conferring resistance	resistance-nodulation-cell division (RND) antibiotic efflux pump	antibiotic efflux	23	UC	0	1	0	0	0	36129876	34125142
Neisseria gonorrhoeae 16S rRNA mutation conferring resistance to spectinomycin	16s rRNA with mutation conferring resistance to aminoglycoside antibiotics	antibiotic target alteration	23	UC	0	1	0	4480	3635	36129876	34125142
Neisseria gonorrhoeae folP with mutation conferring resistance to sulfonamides	sulfonamide resistant dihydropteroate synthase folP	antibiotic target alteration	23	UC	0	1	0	0	0	36129876	34125142
Neisseria gonorrhoeae gyrA conferring resistance to fluoroquinolones	fluoroquinolone resistant gyrA	antibiotic target alteration	23	UC	0	1	0	108	106	36129876	34125142
Neisseria gonorrhoeae gyrB conferring resistance to zoliflodacin	Zoliflodacin resistant gyrB	antibiotic target alteration	23	UC	0	1	0	605	649	36129876	34125142
Neisseria gonorrhoeae parC conferring resistance to fluoroquinolone	fluoroquinolone resistant parC	antibiotic target alteration	23	UC	0	1	0	92	18	36129876	34125142
Neisseria gonorrhoeae PBP2 conferring resistance to beta-lactam antibiotics	Penicillin-binding protein mutations conferring resistance to beta-lactam antibiotics	antibiotic target alteration	23	UC	0	1	0	0	0	36129876	34125142
Neisseria meningitidis 16S rRNA mutation conferring resistance to spectinomycin	16s rRNA with mutation conferring resistance to aminoglycoside antibiotics	antibiotic target alteration	23	UC	0	1	0	2986	3095	36129876	34125142
Nocardia rifampin resistant beta-subunit of RNA polymerase (rpoB2)	rifamycin-resistant beta-subunit of RNA polymerase (rpoB)	antibiotic target alteration; antibiotic target replacement	23	UC	0	1	0	199	180	36129876	34125142
novA	ATP-binding cassette (ABC) antibiotic efflux pump	antibiotic efflux	23	UC	0	1	0	34	22	36129876	34125142
OKP-A-4	OKP beta-lactamase	antibiotic inactivation	23	UC	0	1	0	0	0	36129876	34125142
OKP-A-8	OKP beta-lactamase	antibiotic inactivation	23	UC	0	1	0	0	0	36129876	34125142
oleB	ABC-F ATP-binding cassette ribosomal protection protein	antibiotic target protection	23	UC	0	1	0	36	46	36129876	34125142
oleC	ATP-binding cassette (ABC) antibiotic efflux pump	antibiotic efflux	23	UC	0	1	0	0	2	36129876	34125142
OmpA	General Bacterial Porin with reduced permeability to beta-lactams	reduced permeability to antibiotic	23	UC	0	1	0	24	0	36129876	34125142
OpmB	resistance-nodulation-cell division (RND) antibiotic efflux pump	antibiotic efflux	23	UC	0	1	0	0	0	36129876	34125142
opmD	resistance-nodulation-cell division (RND) antibiotic efflux pump	antibiotic efflux	23	UC	0	1	0	0	0	36129876	34125142
opmE	resistance-nodulation-cell division (RND) antibiotic efflux pump	antibiotic efflux	23	UC	0	1	0	0	0	36129876	34125142
OpmH	resistance-nodulation-cell division (RND) antibiotic efflux pump	antibiotic efflux	23	UC	0	1	0	0	0	36129876	34125142
oprA	resistance-nodulation-cell division (RND) antibiotic efflux pump	antibiotic efflux	23	UC	0	1	0	0	0	36129876	34125142
OprJ	resistance-nodulation-cell division (RND) antibiotic efflux pump	antibiotic efflux	23	UC	0	1	0	0	0	36129876	34125142
OprM	resistance-nodulation-cell division (RND) antibiotic efflux pump	antibiotic efflux	23	UC	0	1	0	0	0	36129876	34125142
OprN	resistance-nodulation-cell division (RND) antibiotic efflux pump	antibiotic efflux	23	UC	0	1	0	0	0	36129876	34125142
OprZ	resistance-nodulation-cell division (RND) antibiotic efflux pump	antibiotic efflux	23	UC	0	1	0	0	0	36129876	34125142
optrA	ABC-F ATP-binding cassette ribosomal protection protein	antibiotic target protection	23	UC	0	1	0	0	0	36129876	34125142
oqxA	resistance-nodulation-cell division (RND) antibiotic efflux pump	antibiotic efflux	23	UC	0	1	0	0	0	36129876	34125142
oqxB	resistance-nodulation-cell division (RND) antibiotic efflux pump	antibiotic efflux	23	UC	0	1	0	37	28	36129876	34125142
otr(A)	tetracycline-resistant ribosomal protection protein	antibiotic target protection	23	UC	0	1	0	8	0	36129876	34125142
otrC	ATP-binding cassette (ABC) antibiotic efflux pump	antibiotic efflux	23	UC	0	1	0	0	0	36129876	34125142
OXA-1	OXA beta-lactamase	antibiotic inactivation	23	UC	0	1	0	0	0	36129876	34125142
OXA-114v	OXA beta-lactamase	antibiotic inactivation	23	UC	0	1	0	0	0	36129876	34125142
OXA-199	OXA beta-lactamase	antibiotic inactivation	23	UC	0	1	0	5	0	36129876	34125142
OXA-209	OXA beta-lactamase	antibiotic inactivation	23	UC	0	1	0	0	0	36129876	34125142
OXA-320	OXA beta-lactamase	antibiotic inactivation	23	UC	0	1	0	0	0	36129876	34125142
OXA-334	OXA beta-lactamase	antibiotic inactivation	23	UC	0	1	0	0	0	36129876	34125142
OXA-347	OXA beta-lactamase	antibiotic inactivation	23	UC	0	1	0	3	0	36129876	34125142
OXA-405	OXA beta-lactamase	antibiotic inactivation	23	UC	0	1	0	6	0	36129876	34125142
OXA-417	OXA beta-lactamase	antibiotic inactivation	23	UC	0	1	0	0	0	36129876	34125142
OXA-420	OXA beta-lactamase	antibiotic inactivation	23	UC	0	1	0	0	0	36129876	34125142
OXA-438	OXA beta-lactamase	antibiotic inactivation	23	UC	0	1	0	0	0	36129876	34125142
OXA-451	OXA beta-lactamase	antibiotic inactivation	23	UC	0	1	0	4	2	36129876	34125142
OXA-465	OXA beta-lactamase	antibiotic inactivation	23	UC	0	1	0	36	4	36129876	34125142
OXA-50	OXA beta-lactamase	antibiotic inactivation	23	UC	0	1	0	0	0	36129876	34125142
OXA-651	OXA beta-lactamase	antibiotic inactivation	23	UC	0	1	0	0	0	36129876	34125142
OXA-846	OXA beta-lactamase	antibiotic inactivation	23	UC	0	1	0	0	0	36129876	34125142
OXA-9	OXA beta-lactamase	antibiotic inactivation	23	UC	0	1	0	0	0	36129876	34125142
OXA-926	OXA beta-lactamase	antibiotic inactivation	23	UC	0	1	0	0	0	36129876	34125142
OXY-1-2	OXY beta-lactamase	antibiotic inactivation	23	UC	0	1	0	0	0	36129876	34125142
OXY-3-1	OXY beta-lactamase	antibiotic inactivation	23	UC	0	1	0	0	0	36129876	34125142
ParR	resistance-nodulation-cell division (RND) antibiotic efflux pump; Outer Membrane Porin (Opr)	antibiotic efflux; reduced permeability to antibiotic	23	UC	0	1	0	0	0	36129876	34125142
ParS	resistance-nodulation-cell division (RND) antibiotic efflux pump; Outer Membrane Porin (Opr)	antibiotic efflux; reduced permeability to antibiotic	23	UC	0	1	0	0	0	36129876	34125142
Pasteurella multocida 16S rRNA mutation conferring resistance to spectinomycin	16s rRNA with mutation conferring resistance to aminoglycoside antibiotics	antibiotic target alteration	23	UC	0	1	0	1296	1509	36129876	34125142
patA	ATP-binding cassette (ABC) antibiotic efflux pump	antibiotic efflux	23	UC	0	1	0	4	2	36129876	34125142
patB	ATP-binding cassette (ABC) antibiotic efflux pump	antibiotic efflux	23	UC	0	1	0	2	0	36129876	34125142
PC1 beta-lactamase (blaZ)	blaZ beta-lactamase	antibiotic inactivation	23	UC	0	1	0	0	0	36129876	34125142
PDC-201	PDC beta-lactamase	antibiotic inactivation	23	UC	0	1	0	0	0	36129876	34125142
PDC-257	PDC beta-lactamase	antibiotic inactivation	23	UC	0	1	0	0	0	36129876	34125142
PDC-4	PDC beta-lactamase	antibiotic inactivation	23	UC	0	1	0	0	0	36129876	34125142
PER-1	PER beta-lactamase	antibiotic inactivation	23	UC	0	1	0	0	0	36129876	34125142
Planobispora rosea EF-Tu mutants conferring resistance to inhibitor GE2270A	elfamycin resistant EF-Tu	antibiotic target alteration	23	UC	0	1	0	711	1059	36129876	34125142
plasmid-encoded cat (pp-cat)	chloramphenicol acetyltransferase (CAT)	antibiotic inactivation	23	UC	0	1	0	3	0	36129876	34125142
PmpM	multidrug and toxic compound extrusion (MATE) transporter	antibiotic efflux	23	UC	0	1	0	0	0	36129876	34125142
pmrA	major facilitator superfamily (MFS) antibiotic efflux pump	antibiotic efflux	23	UC	0	1	0	2	0	36129876	34125142
pmrF	pmr phosphoethanolamine transferase	antibiotic target alteration	23	UC	0	1	0	16	2	36129876	34125142
porin OmpC	General Bacterial Porin with reduced permeability to beta-lactams	reduced permeability to antibiotic	23	UC	0	1	0	26	2	36129876	34125142
poxtA	ABC-F ATP-binding cassette ribosomal protection protein	antibiotic target protection	23	UC	0	1	0	24	30	36129876	34125142
pp-flo	major facilitator superfamily (MFS) antibiotic efflux pump	antibiotic efflux	23	UC	0	1	0	0	0	36129876	34125142
Propionibacteria 23S rRNA with mutation conferring resistance to macrolide antibiotics	23S rRNA with mutation conferring resistance to macrolide antibiotics	antibiotic target alteration	23	UC	0	1	0	1100	3068	36129876	34125142
Pseudomonas aeruginos catB6	chloramphenicol acetyltransferase (CAT)	antibiotic inactivation	23	UC	0	1	0	0	0	36129876	34125142
Pseudomonas aeruginosa catB7	chloramphenicol acetyltransferase (CAT)	antibiotic inactivation	23	UC	0	1	0	0	0	36129876	34125142
Pseudomonas aeruginosa CpxR	resistance-nodulation-cell division (RND) antibiotic efflux pump	antibiotic efflux	23	UC	0	1	0	36	20	36129876	34125142
Pseudomonas aeruginosa emrE	small multidrug resistance (SMR) antibiotic efflux pump	antibiotic efflux	23	UC	0	1	0	2	0	36129876	34125142
Pseudomonas aeruginosa gyrA and parC conferring resistance to fluoroquinolone	fluoroquinolone resistant parC	antibiotic target alteration	23	UC	0	1	0	25	9	36129876	34125142
Pseudomonas aeruginosa gyrA conferring resistance to fluoroquinolones	fluoroquinolone resistant gyrA	antibiotic target alteration	23	UC	0	1	0	252	174	36129876	34125142
Pseudomonas aeruginosa ompF with mutation	General Bacterial Porin with reduced permeability to beta-lactams	reduced permeability to antibiotic	23	UC	0	1	0	12	0	36129876	34125142
Pseudomonas aeruginosa oprD with mutation conferring resistance to imipenem	Outer Membrane Porin (Opr)	reduced permeability to antibiotic	23	UC	0	1	0	0	0	36129876	34125142
Pseudomonas aeruginosa parE conferring resistance to fluoroquinolones	fluoroquinolone resistant parE	antibiotic target alteration	23	UC	0	1	0	93	90	36129876	34125142
Pseudomonas aeruginosa soxR	ATP-binding cassette (ABC) antibiotic efflux pump; major facilitator superfamily (MFS) antibiotic efflux pump; resistance-nodulation-cell division (RND) antibiotic efflux pump	antibiotic target alteration; antibiotic efflux	23	UC	0	1	0	0	0	36129876	34125142
Pseudomonas mutant PhoP conferring resistance to colistin	ATP-binding cassette (ABC) antibiotic efflux pump; pmr phosphoethanolamine transferase	antibiotic target alteration; antibiotic efflux	23	UC	0	1	0	0	0	36129876	34125142
Pseudomonas mutant PhoQ conferring resistance to colistin	ATP-binding cassette (ABC) antibiotic efflux pump; pmr phosphoethanolamine transferase	antibiotic target alteration; antibiotic efflux	23	UC	0	1	0	0	0	36129876	34125142
qacE	major facilitator superfamily (MFS) antibiotic efflux pump	antibiotic efflux	23	UC	0	1	0	0	0	36129876	34125142
qacEdelta1	major facilitator superfamily (MFS) antibiotic efflux pump	antibiotic efflux	23	UC	0	1	0	70	103	36129876	34125142
qacL	small multidrug resistance (SMR) antibiotic efflux pump	antibiotic efflux	23	UC	0	1	0	0	0	36129876	34125142
qepA	major facilitator superfamily (MFS) antibiotic efflux pump	antibiotic efflux	23	UC	0	1	0	0	0	36129876	34125142
QepA4	major facilitator superfamily (MFS) antibiotic efflux pump	antibiotic efflux	23	UC	0	1	0	0	0	36129876	34125142
QnrB1	quinolone resistance protein (qnr)	antibiotic target protection	23	UC	0	1	0	0	0	36129876	34125142
QnrB10	quinolone resistance protein (qnr)	antibiotic target protection	23	UC	0	1	0	0	0	36129876	34125142
QnrB12	quinolone resistance protein (qnr)	antibiotic target protection	23	UC	0	1	0	0	0	36129876	34125142
QnrB19	quinolone resistance protein (qnr)	antibiotic target protection	23	UC	0	1	0	0	0	36129876	34125142
QnrB2	quinolone resistance protein (qnr)	antibiotic target protection	23	UC	0	1	0	0	0	36129876	34125142
QnrB30	quinolone resistance protein (qnr)	antibiotic target protection	23	UC	0	1	0	0	0	36129876	34125142
QnrB32	quinolone resistance protein (qnr)	antibiotic target protection	23	UC	0	1	0	0	0	36129876	34125142
QnrB49	quinolone resistance protein (qnr)	antibiotic target protection	23	UC	0	1	0	0	0	36129876	34125142
qnrE1	quinolone resistance protein (qnr)	antibiotic target protection	23	UC	0	1	0	0	0	36129876	34125142
QnrS1	quinolone resistance protein (qnr)	antibiotic target protection	23	UC	0	1	0	0	0	36129876	34125142
QnrS10	quinolone resistance protein (qnr)	antibiotic target protection	23	UC	0	1	0	0	0	36129876	34125142
QnrS11	quinolone resistance protein (qnr)	antibiotic target protection	23	UC	0	1	0	0	0	36129876	34125142
QnrS12	quinolone resistance protein (qnr)	antibiotic target protection	23	UC	0	1	0	0	0	36129876	34125142
QnrS15	quinolone resistance protein (qnr)	antibiotic target protection	23	UC	0	1	0	0	0	36129876	34125142
QnrS3	quinolone resistance protein (qnr)	antibiotic target protection	23	UC	0	1	0	0	0	36129876	34125142
QnrS4	quinolone resistance protein (qnr)	antibiotic target protection	23	UC	0	1	0	0	0	36129876	34125142
QnrS7	quinolone resistance protein (qnr)	antibiotic target protection	23	UC	0	1	0	0	0	36129876	34125142
QnrS8	quinolone resistance protein (qnr)	antibiotic target protection	23	UC	0	1	0	0	0	36129876	34125142
QnrS9	quinolone resistance protein (qnr)	antibiotic target protection	23	UC	0	1	0	0	0	36129876	34125142
ramA	resistance-nodulation-cell division (RND) antibiotic efflux pump; General Bacterial Porin with reduced permeability to beta-lactams	antibiotic efflux; reduced permeability to antibiotic	23	UC	0	1	0	0	0	36129876	34125142
RanA	ATP-binding cassette (ABC) antibiotic efflux pump	antibiotic efflux	23	UC	0	1	0	0	2	36129876	34125142
RbpA	RbpA bacterial RNA polymerase-binding protein	antibiotic target protection	23	UC	0	1	0	2	0	36129876	34125142
RlmA(II)	non-erm 23S ribosomal RNA methyltransferase (G748)	antibiotic target alteration	23	UC	0	1	0	0	2	36129876	34125142
rmtA	16S rRNA methyltransferase (G1405)	antibiotic target alteration	23	UC	0	1	0	0	0	36129876	34125142
rmtB	16S rRNA methyltransferase (G1405)	antibiotic target alteration	23	UC	0	1	0	0	0	36129876	34125142
rmtC	16S rRNA methyltransferase (G1405)	antibiotic target alteration	23	UC	0	1	0	0	0	36129876	34125142
rmtD	16S rRNA methyltransferase (G1405)	antibiotic target alteration	23	UC	0	1	0	0	0	36129876	34125142
rmtD2	16S rRNA methyltransferase (G1405)	antibiotic target alteration	23	UC	0	1	0	0	0	36129876	34125142
rmtF	16S rRNA methyltransferase (G1405)	antibiotic target alteration	23	UC	0	1	0	2	0	36129876	34125142
rmtG	16S rRNA methyltransferase (G1405)	antibiotic target alteration	23	UC	0	1	0	0	0	36129876	34125142
rosA	major facilitator superfamily (MFS) antibiotic efflux pump	antibiotic efflux	23	UC	0	1	0	2	0	36129876	34125142
rosB	major facilitator superfamily (MFS) antibiotic efflux pump	antibiotic efflux	23	UC	0	1	0	0	0	36129876	34125142
rphB	rifampin phosphotransferase	antibiotic inactivation	23	UC	0	1	0	0	0	36129876	34125142
rpld	50S rRNA with mutation conferring resistance to macrolide antibiotics	antibiotic target alteration	23	UC	0	1	0	0	0	36129876	34125142
rsmA	resistance-nodulation-cell division (RND) antibiotic efflux pump	antibiotic efflux	23	UC	0	1	0	8	0	36129876	34125142
salA	ABC-F ATP-binding cassette ribosomal protection protein	antibiotic target protection	23	UC	0	1	0	0	0	36129876	34125142
Salmonella enterica gyrA conferring resistance to fluoroquinolones	fluoroquinolone resistant gyrA	antibiotic target alteration	23	UC	0	1	0	40	46	36129876	34125142
Salmonella enterica gyrA with mutation conferring resistance to triclosan	triclosan resistant gyrA	antibiotic target alteration	23	UC	0	1	0	39	65	36129876	34125142
Salmonella enterica parC conferring resistance to fluoroquinolones	fluoroquinolone resistant parC	antibiotic target alteration	23	UC	0	1	0	0	0	36129876	34125142
Salmonella enterica ramR mutants	resistance-nodulation-cell division (RND) antibiotic efflux pump	antibiotic target alteration; antibiotic efflux	23	UC	0	1	0	2	0	36129876	34125142
Salmonella enterica serovar Typhimurium 16S rRNA mutation in the rrsD gene conferring resistance to spectinomycin	16s rRNA with mutation conferring resistance to aminoglycoside antibiotics	antibiotic target alteration	23	UC	0	1	0	5335	4911	36129876	34125142
Salmonella enterica soxR with mutation conferring antibiotic resistance	ATP-binding cassette (ABC) antibiotic efflux pump; major facilitator superfamily (MFS) antibiotic efflux pump; resistance-nodulation-cell division (RND) antibiotic efflux pump	antibiotic target alteration; antibiotic efflux	23	UC	0	1	0	0	0	36129876	34125142
Salmonella serovars gyrB conferring resistance to fluoroquinolone	fluoroquinolone resistant gyrB	antibiotic target alteration	23	UC	0	1	0	214	191	36129876	34125142
Salmonella serovars parE conferring resistance to fluoroquinolones	fluoroquinolone resistant parE	antibiotic target alteration	23	UC	0	1	0	22	40	36129876	34125142
Salmonella serovars soxS with mutation conferring antibiotic resistance	ATP-binding cassette (ABC) antibiotic efflux pump; major facilitator superfamily (MFS) antibiotic efflux pump; resistance-nodulation-cell division (RND) antibiotic efflux pump; General Bacterial Porin with reduced permeability to beta-lactams	antibiotic target alteration; antibiotic efflux; reduced permeability to antibiotic	23	UC	0	1	0	0	0	36129876	34125142
SAT-1	streptothricin acetyltransferase (SAT)	antibiotic inactivation	23	UC	0	1	0	16	0	36129876	34125142
SAT-4	streptothricin acetyltransferase (SAT)	antibiotic inactivation	23	UC	0	1	0	422	73	36129876	34125142
SatA	streptothricin acetyltransferase (SAT)	antibiotic inactivation	23	UC	0	1	0	0	0	36129876	34125142
SCO-1	SCO beta-lactamase	antibiotic inactivation	23	UC	0	1	0	0	0	36129876	34125142
sdiA	resistance-nodulation-cell division (RND) antibiotic efflux pump	antibiotic efflux	23	UC	0	1	0	8	0	36129876	34125142
Sed1 beta-lactamase	Sed beta-lactamase	antibiotic inactivation	23	UC	0	1	0	0	0	36129876	34125142
Serratia marcescens Omp1	General Bacterial Porin with reduced permeability to beta-lactams	reduced permeability to antibiotic; resistance by absence	23	UC	0	1	0	2	0	36129876	34125142
SGM-6	SGM beta-lactamase	antibiotic inactivation	23	UC	0	1	0	0	0	36129876	34125142
Shigella flexneri gyrA conferring resistance to fluoroquinolones	fluoroquinolone resistant gyrA	antibiotic target alteration	23	UC	0	1	0	88	38	36129876	34125142
Shigella flexneri parC conferring resistance to fluoroquinolones	fluoroquinolone resistant parC	antibiotic target alteration	23	UC	0	1	0	10	0	36129876	34125142
SHV-1	SHV beta-lactamase	antibiotic inactivation	23	UC	0	1	0	0	0	36129876	34125142
SHV-102	SHV beta-lactamase	antibiotic inactivation	23	UC	0	1	0	0	0	36129876	34125142
SHV-103	SHV beta-lactamase	antibiotic inactivation	23	UC	0	1	0	0	0	36129876	34125142
SHV-104	SHV beta-lactamase	antibiotic inactivation	23	UC	0	1	0	0	0	36129876	34125142
SHV-105	SHV beta-lactamase	antibiotic inactivation	23	UC	0	1	0	0	0	36129876	34125142
SHV-106	SHV beta-lactamase	antibiotic inactivation	23	UC	0	1	0	0	0	36129876	34125142
SHV-107	SHV beta-lactamase	antibiotic inactivation	23	UC	0	1	0	0	0	36129876	34125142
SHV-11	SHV beta-lactamase	antibiotic inactivation	23	UC	0	1	0	0	0	36129876	34125142
SHV-110	SHV beta-lactamase	antibiotic inactivation	23	UC	0	1	0	0	0	36129876	34125142
SHV-115	SHV beta-lactamase	antibiotic inactivation	23	UC	0	1	0	0	0	36129876	34125142
SHV-119	SHV beta-lactamase	antibiotic inactivation	23	UC	0	1	0	0	0	36129876	34125142
SHV-12	SHV beta-lactamase	antibiotic inactivation	23	UC	0	1	0	0	0	36129876	34125142
SHV-120	SHV beta-lactamase	antibiotic inactivation	23	UC	0	1	0	0	0	36129876	34125142
SHV-121	SHV beta-lactamase	antibiotic inactivation	23	UC	0	1	0	0	0	36129876	34125142
SHV-127	SHV beta-lactamase	antibiotic inactivation	23	UC	0	1	0	0	0	36129876	34125142
SHV-129	SHV beta-lactamase	antibiotic inactivation	23	UC	0	1	0	0	0	36129876	34125142
SHV-13	SHV beta-lactamase	antibiotic inactivation	23	UC	0	1	0	0	0	36129876	34125142
SHV-134	SHV beta-lactamase	antibiotic inactivation	23	UC	0	1	0	0	0	36129876	34125142
SHV-135	SHV beta-lactamase	antibiotic inactivation	23	UC	0	1	0	0	0	36129876	34125142
SHV-14	SHV beta-lactamase	antibiotic inactivation	23	UC	0	1	0	0	0	36129876	34125142
SHV-142	SHV beta-lactamase	antibiotic inactivation	23	UC	0	1	0	0	0	36129876	34125142
SHV-143	SHV beta-lactamase	antibiotic inactivation	23	UC	0	1	0	0	0	36129876	34125142
SHV-145	SHV beta-lactamase	antibiotic inactivation	23	UC	0	1	0	0	0	36129876	34125142
SHV-146	SHV beta-lactamase	antibiotic inactivation	23	UC	0	1	0	0	0	36129876	34125142
SHV-148	SHV beta-lactamase	antibiotic inactivation	23	UC	0	1	0	0	0	36129876	34125142
SHV-151	SHV beta-lactamase	antibiotic inactivation	23	UC	0	1	0	0	0	36129876	34125142
SHV-152	SHV beta-lactamase	antibiotic inactivation	23	UC	0	1	0	0	0	36129876	34125142
SHV-153	SHV beta-lactamase	antibiotic inactivation	23	UC	0	1	0	0	0	36129876	34125142
SHV-155	SHV beta-lactamase	antibiotic inactivation	23	UC	0	1	0	0	0	36129876	34125142
SHV-156	SHV beta-lactamase	antibiotic inactivation	23	UC	0	1	0	0	0	36129876	34125142
SHV-16	SHV beta-lactamase	antibiotic inactivation	23	UC	0	1	0	0	0	36129876	34125142
SHV-168	SHV beta-lactamase	antibiotic inactivation	23	UC	0	1	0	0	0	36129876	34125142
SHV-172	SHV beta-lactamase	antibiotic inactivation	23	UC	0	1	0	0	0	36129876	34125142
SHV-173	SHV beta-lactamase	antibiotic inactivation	23	UC	0	1	0	8	6	36129876	34125142
SHV-179	SHV beta-lactamase	antibiotic inactivation	23	UC	0	1	0	0	0	36129876	34125142
SHV-18	SHV beta-lactamase	antibiotic inactivation	23	UC	0	1	0	0	0	36129876	34125142
SHV-180	SHV beta-lactamase	antibiotic inactivation	23	UC	0	1	0	0	0	36129876	34125142
SHV-183	SHV beta-lactamase	antibiotic inactivation	23	UC	0	1	0	0	0	36129876	34125142
SHV-186	SHV beta-lactamase	antibiotic inactivation	23	UC	0	1	0	0	0	36129876	34125142
SHV-187	SHV beta-lactamase	antibiotic inactivation	23	UC	0	1	0	0	0	36129876	34125142
SHV-188	SHV beta-lactamase	antibiotic inactivation	23	UC	0	1	0	0	0	36129876	34125142
SHV-189	SHV beta-lactamase	antibiotic inactivation	23	UC	0	1	0	0	0	36129876	34125142
SHV-199	SHV beta-lactamase	antibiotic inactivation	23	UC	0	1	0	0	0	36129876	34125142
SHV-1b-b	SHV beta-lactamase	antibiotic inactivation	23	UC	0	1	0	0	0	36129876	34125142
SHV-2	SHV beta-lactamase	antibiotic inactivation	23	UC	0	1	0	0	0	36129876	34125142
SHV-200	SHV beta-lactamase	antibiotic inactivation	23	UC	0	1	0	0	0	36129876	34125142
SHV-203	SHV beta-lactamase	antibiotic inactivation	23	UC	0	1	0	0	0	36129876	34125142
SHV-204	SHV beta-lactamase	antibiotic inactivation	23	UC	0	1	0	0	0	36129876	34125142
SHV-205	SHV beta-lactamase	antibiotic inactivation	23	UC	0	1	0	0	0	36129876	34125142
SHV-207	SHV beta-lactamase	antibiotic inactivation	23	UC	0	1	0	0	0	36129876	34125142
SHV-208	SHV beta-lactamase	antibiotic inactivation	23	UC	0	1	0	0	0	36129876	34125142
SHV-211	SHV beta-lactamase	antibiotic inactivation	23	UC	0	1	0	0	0	36129876	34125142
SHV-217	SHV beta-lactamase	antibiotic inactivation	23	UC	0	1	0	0	0	36129876	34125142
SHV-218	SHV beta-lactamase	antibiotic inactivation	23	UC	0	1	0	0	0	36129876	34125142
SHV-219	SHV beta-lactamase	antibiotic inactivation	23	UC	0	1	0	0	0	36129876	34125142
SHV-220	SHV beta-lactamase	antibiotic inactivation	23	UC	0	1	0	0	0	36129876	34125142
SHV-221	SHV beta-lactamase	antibiotic inactivation	23	UC	0	1	0	0	0	36129876	34125142
SHV-222	SHV beta-lactamase	antibiotic inactivation	23	UC	0	1	0	0	0	36129876	34125142
SHV-223	SHV beta-lactamase	antibiotic inactivation	23	UC	0	1	0	0	0	36129876	34125142
SHV-227	SHV beta-lactamase	antibiotic inactivation	23	UC	0	1	0	0	0	36129876	34125142
SHV-228	SHV beta-lactamase	antibiotic inactivation	23	UC	0	1	0	0	0	36129876	34125142
SHV-24	SHV beta-lactamase	antibiotic inactivation	23	UC	0	1	0	0	0	36129876	34125142
SHV-25	SHV beta-lactamase	antibiotic inactivation	23	UC	0	1	0	0	0	36129876	34125142
SHV-26	SHV beta-lactamase	antibiotic inactivation	23	UC	0	1	0	0	0	36129876	34125142
SHV-27	SHV beta-lactamase	antibiotic inactivation	23	UC	0	1	0	0	0	36129876	34125142
SHV-28	SHV beta-lactamase	antibiotic inactivation	23	UC	0	1	0	0	0	36129876	34125142
SHV-2A	SHV beta-lactamase	antibiotic inactivation	23	UC	0	1	0	0	0	36129876	34125142
SHV-31	SHV beta-lactamase	antibiotic inactivation	23	UC	0	1	0	0	0	36129876	34125142
SHV-32	SHV beta-lactamase	antibiotic inactivation	23	UC	0	1	0	0	0	36129876	34125142
SHV-33	SHV beta-lactamase	antibiotic inactivation	23	UC	0	1	0	0	0	36129876	34125142
SHV-36	SHV beta-lactamase	antibiotic inactivation	23	UC	0	1	0	0	0	36129876	34125142
SHV-38	SHV beta-lactamase	antibiotic inactivation	23	UC	0	1	0	0	0	36129876	34125142
SHV-4	SHV beta-lactamase	antibiotic inactivation	23	UC	0	1	0	0	0	36129876	34125142
SHV-40	SHV beta-lactamase	antibiotic inactivation	23	UC	0	1	0	0	0	36129876	34125142
SHV-41	SHV beta-lactamase	antibiotic inactivation	23	UC	0	1	0	0	0	36129876	34125142
SHV-49	SHV beta-lactamase	antibiotic inactivation	23	UC	0	1	0	0	0	36129876	34125142
SHV-5	SHV beta-lactamase	antibiotic inactivation	23	UC	0	1	0	0	0	36129876	34125142
SHV-51	SHV beta-lactamase	antibiotic inactivation	23	UC	0	1	0	0	0	36129876	34125142
SHV-56	SHV beta-lactamase	antibiotic inactivation	23	UC	0	1	0	0	0	36129876	34125142
SHV-61	SHV beta-lactamase	antibiotic inactivation	23	UC	0	1	0	0	0	36129876	34125142
SHV-62	SHV beta-lactamase	antibiotic inactivation	23	UC	0	1	0	0	0	36129876	34125142
SHV-63	SHV beta-lactamase	antibiotic inactivation	23	UC	0	1	0	0	0	36129876	34125142
SHV-64	SHV beta-lactamase	antibiotic inactivation	23	UC	0	1	0	4	0	36129876	34125142
SHV-66	SHV beta-lactamase	antibiotic inactivation	23	UC	0	1	0	0	0	36129876	34125142
SHV-67	SHV beta-lactamase	antibiotic inactivation	23	UC	0	1	0	0	0	36129876	34125142
SHV-7	SHV beta-lactamase	antibiotic inactivation	23	UC	0	1	0	0	0	36129876	34125142
SHV-70	SHV beta-lactamase	antibiotic inactivation	23	UC	0	1	0	0	0	36129876	34125142
SHV-71	SHV beta-lactamase	antibiotic inactivation	23	UC	0	1	0	0	0	36129876	34125142
SHV-72	SHV beta-lactamase	antibiotic inactivation	23	UC	0	1	0	0	0	36129876	34125142
SHV-74	SHV beta-lactamase	antibiotic inactivation	23	UC	0	1	0	0	0	36129876	34125142
SHV-75	SHV beta-lactamase	antibiotic inactivation	23	UC	0	1	0	0	0	36129876	34125142
SHV-76	SHV beta-lactamase	antibiotic inactivation	23	UC	0	1	0	0	0	36129876	34125142
SHV-78	SHV beta-lactamase	antibiotic inactivation	23	UC	0	1	0	0	0	36129876	34125142
SHV-79	SHV beta-lactamase	antibiotic inactivation	23	UC	0	1	0	0	0	36129876	34125142
SHV-8	SHV beta-lactamase	antibiotic inactivation	23	UC	0	1	0	0	0	36129876	34125142
SHV-86	SHV beta-lactamase	antibiotic inactivation	23	UC	0	1	0	0	0	36129876	34125142
SHV-9	SHV beta-lactamase	antibiotic inactivation	23	UC	0	1	0	68	44	36129876	34125142
SHV-93	SHV beta-lactamase	antibiotic inactivation	23	UC	0	1	0	0	0	36129876	34125142
SHV-94	SHV beta-lactamase	antibiotic inactivation	23	UC	0	1	0	0	0	36129876	34125142
SHV-95	SHV beta-lactamase	antibiotic inactivation	23	UC	0	1	0	0	0	36129876	34125142
SHV-96	SHV beta-lactamase	antibiotic inactivation	23	UC	0	1	0	0	0	36129876	34125142
SHV-98	SHV beta-lactamase	antibiotic inactivation	23	UC	0	1	0	0	0	36129876	34125142
smeA	resistance-nodulation-cell division (RND) antibiotic efflux pump	antibiotic efflux	23	UC	0	1	0	0	0	36129876	34125142
smeB	resistance-nodulation-cell division (RND) antibiotic efflux pump	antibiotic efflux	23	UC	0	1	0	30	24	36129876	34125142
smeC	resistance-nodulation-cell division (RND) antibiotic efflux pump	antibiotic efflux	23	UC	0	1	0	0	0	36129876	34125142
smeD	resistance-nodulation-cell division (RND) antibiotic efflux pump	antibiotic efflux	23	UC	0	1	0	1	0	36129876	34125142
smeE	resistance-nodulation-cell division (RND) antibiotic efflux pump	antibiotic efflux	23	UC	0	1	0	10	4	36129876	34125142
smeF	resistance-nodulation-cell division (RND) antibiotic efflux pump	antibiotic efflux	23	UC	0	1	0	2	2	36129876	34125142
smeR	resistance-nodulation-cell division (RND) antibiotic efflux pump	antibiotic efflux	23	UC	0	1	0	44	18	36129876	34125142
smeS	resistance-nodulation-cell division (RND) antibiotic efflux pump	antibiotic efflux	23	UC	0	1	0	4	4	36129876	34125142
srmB	ABC-F ATP-binding cassette ribosomal protection protein	antibiotic target protection	23	UC	0	1	0	24	64	36129876	34125142
SRT-2	SRT beta-lactamase	antibiotic inactivation	23	UC	0	1	0	0	0	36129876	34125142
Staphylococcus aureus 23S rRNA with mutation conferring resistance to linezolid	23S rRNA with mutation conferring resistance to linezolid antibiotics	antibiotic target alteration	23	UC	0	1	0	18648	18391	36129876	34125142
Staphylococcus aureus cls conferring resistance to daptomycin	daptomycin resistant cls	antibiotic target alteration	23	UC	0	1	0	0	0	36129876	34125142
Staphylococcus aureus GlpT with mutation conferring resistance to fosfomycin	antibiotic-resistant GlpT	antibiotic target alteration	23	UC	0	1	0	0	0	36129876	34125142
Staphylococcus aureus gyrA conferring resistance to fluoroquinolones	fluoroquinolone resistant gyrA	antibiotic target alteration	23	UC	0	1	0	42	10	36129876	34125142
Staphylococcus aureus gyrB conferring resistance to aminocoumarin	aminocoumarin resistant gyrB	antibiotic target alteration	23	UC	0	1	0	92	86	36129876	34125142
Staphylococcus aureus ileS with mutation conferring resistance to mupirocin	antibiotic-resistant isoleucyl-tRNA synthetase (ileS)	antibiotic target alteration	23	UC	0	1	0	58	4	36129876	34125142
Staphylococcus aureus LmrS	major facilitator superfamily (MFS) antibiotic efflux pump	antibiotic efflux	23	UC	0	1	0	22	8	36129876	34125142
Staphylococcus aureus murA with mutation conferring resistance to fosfomycin	antibiotic-resistant murA transferase	antibiotic target alteration	23	UC	0	1	0	16	0	36129876	34125142
Staphylococcus aureus norA	major facilitator superfamily (MFS) antibiotic efflux pump	antibiotic efflux	23	UC	0	1	0	0	0	36129876	34125142
Staphylococcus aureus parC conferring resistance to fluoroquinolone	fluoroquinolone resistant parC	antibiotic target alteration	23	UC	0	1	0	8	0	36129876	34125142
Staphylococcus aureus parE conferring resistance to aminocoumarin	aminocoumarin resistant parE	antibiotic target alteration	23	UC	0	1	0	80	89	36129876	34125142
Staphylococcus aureus parE conferring resistance to fluoroquinolones	fluoroquinolone resistant parE	antibiotic target alteration	23	UC	0	1	0	23	30	36129876	34125142
Staphylococcus aureus rpoB mutants conferring resistance to daptomycin	daptomycin resistant beta-subunit of RNA polymerase (rpoB)	antibiotic target alteration	23	UC	0	1	0	81	71	36129876	34125142
Staphylococcus aureus rpoB mutants conferring resistance to rifampicin	rifamycin-resistant beta-subunit of RNA polymerase (rpoB)	antibiotic target alteration; antibiotic target replacement	23	UC	0	1	0	111	70	36129876	34125142
Staphylococcus aureus rpoC conferring resistance to daptomycin	daptomycin-resistant beta prime subunit of RNA polymerase (rpoC)	antibiotic target alteration	23	UC	0	1	0	573	387	36129876	34125142
Staphylococcus aureus walK with mutation conferring daptomycin resistance	daptomycin resistant walK	antibiotic target alteration	23	UC	0	1	0	0	0	36129876	34125142
Staphylococcus mutant fusA gene conferring resistance to fusidic acid	antibiotic resistant fusA	antibiotic target alteration	23	UC	0	1	0	364	336	36129876	34125142
Staphylococcus mutant fusE gene conferring resistance to fusidic acid	antibiotic resistant fusE	antibiotic target alteration	23	UC	0	1	0	2	8	36129876	34125142
Streptococcus agalactiae mprF	defensin resistant mprF	antibiotic target alteration	23	UC	0	1	0	0	0	36129876	34125142
Streptococcus mitis CdsA with mutation conferring daptomycin resistance	daptomycin resistant CdsA	antibiotic target alteration	23	UC	0	1	0	0	0	36129876	34125142
Streptococcus pneumoniae 23S rRNA mutation conferring resistance to macrolides and streptogramins antibiotics	23S rRNA with mutation conferring resistance to macrolide antibiotics; 23S rRNA with mutation conferring resistance to streptogramins antibiotics	antibiotic target alteration	23	UC	0	1	0	8497	7725	36129876	34125142
Streptococcus pneumoniae 23S rRNA with mutation conferring resistance to macrolide antibiotics	23S rRNA with mutation conferring resistance to macrolide antibiotics	antibiotic target alteration	23	UC	0	1	0	6812	6391	36129876	34125142
Streptococcus pneumoniae parC conferring resistance to fluoroquinolone	fluoroquinolone resistant parC	antibiotic target alteration	23	UC	0	1	0	0	2	36129876	34125142
Streptococcus pneumoniae PBP1a conferring resistance to amoxicillin	Penicillin-binding protein mutations conferring resistance to beta-lactam antibiotics	antibiotic target alteration	23	UC	0	1	0	0	2	36129876	34125142
Streptococcus pneumoniae PBP2b conferring resistance to amoxicillin	Penicillin-binding protein mutations conferring resistance to beta-lactam antibiotics	antibiotic target alteration	23	UC	0	1	0	0	0	36129876	34125142
Streptococcus pneumoniae PBP2x conferring resistance to amoxicillin	Penicillin-binding protein mutations conferring resistance to beta-lactam antibiotics	antibiotic target alteration	23	UC	0	1	0	0	4	36129876	34125142
Streptococcus pyogenes folP with mutation conferring resistance to sulfonamides	sulfonamide resistant dihydropteroate synthase folP	antibiotic target alteration	23	UC	0	1	0	0	0	36129876	34125142
Streptococcus suis chloramphenicol acetyltransferase	chloramphenicol acetyltransferase (CAT)	antibiotic inactivation	23	UC	0	1	0	0	0	36129876	34125142
Streptomyces ambofaciens 23S rRNA with mutation conferring resistance to macrolides	23S rRNA with mutation conferring resistance to macrolide antibiotics	antibiotic target alteration	23	UC	0	1	0	1592	5883	36129876	34125142
Streptomyces cinnamoneus EF-Tu mutants conferring resistance to elfamycin	elfamycin resistant EF-Tu	antibiotic target alteration	23	UC	0	1	0	1231	937	36129876	34125142
sul1	sulfonamide resistant sul	antibiotic target replacement	23	UC	0	1	0	198	167	36129876	34125142
sul2	sulfonamide resistant sul	antibiotic target replacement	23	UC	0	1	0	2	0	36129876	34125142
sul3	sulfonamide resistant sul	antibiotic target replacement	23	UC	0	1	0	0	0	36129876	34125142
sul4	sulfonamide resistant sul	antibiotic target replacement	23	UC	0	1	0	0	0	36129876	34125142
TaeA	ATP-binding cassette (ABC) antibiotic efflux pump	antibiotic efflux	23	UC	0	1	0	2	0	36129876	34125142
TEM-1	TEM beta-lactamase	antibiotic inactivation	23	UC	0	1	0	2	0	36129876	34125142
TEM-10	TEM beta-lactamase	antibiotic inactivation	23	UC	0	1	0	0	0	36129876	34125142
TEM-101	TEM beta-lactamase	antibiotic inactivation	23	UC	0	1	0	0	0	36129876	34125142
TEM-102	TEM beta-lactamase	antibiotic inactivation	23	UC	0	1	0	0	0	36129876	34125142
TEM-104	TEM beta-lactamase	antibiotic inactivation	23	UC	0	1	0	0	0	36129876	34125142
TEM-105	TEM beta-lactamase	antibiotic inactivation	23	UC	0	1	0	0	0	36129876	34125142
TEM-107	TEM beta-lactamase	antibiotic inactivation	23	UC	0	1	0	0	0	36129876	34125142
TEM-108	TEM beta-lactamase	antibiotic inactivation	23	UC	0	1	0	10	0	36129876	34125142
TEM-109	TEM beta-lactamase	antibiotic inactivation	23	UC	0	1	0	0	0	36129876	34125142
TEM-11	TEM beta-lactamase	antibiotic inactivation	23	UC	0	1	0	0	0	36129876	34125142
TEM-110	TEM beta-lactamase	antibiotic inactivation	23	UC	0	1	0	0	0	36129876	34125142
TEM-112	TEM beta-lactamase	antibiotic inactivation	23	UC	0	1	0	0	0	36129876	34125142
TEM-115	TEM beta-lactamase	antibiotic inactivation	23	UC	0	1	0	0	0	36129876	34125142
TEM-116	TEM beta-lactamase	antibiotic inactivation	23	UC	0	1	0	10	8	36129876	34125142
TEM-117	TEM beta-lactamase	antibiotic inactivation	23	UC	0	1	0	0	0	36129876	34125142
TEM-118	TEM beta-lactamase	antibiotic inactivation	23	UC	0	1	0	0	0	36129876	34125142
TEM-12	TEM beta-lactamase	antibiotic inactivation	23	UC	0	1	0	0	0	36129876	34125142
TEM-121	TEM beta-lactamase	antibiotic inactivation	23	UC	0	1	0	0	0	36129876	34125142
TEM-122	TEM beta-lactamase	antibiotic inactivation	23	UC	0	1	0	0	0	36129876	34125142
TEM-125	TEM beta-lactamase	antibiotic inactivation	23	UC	0	1	0	0	0	36129876	34125142
TEM-126	TEM beta-lactamase	antibiotic inactivation	23	UC	0	1	0	0	0	36129876	34125142
TEM-127	TEM beta-lactamase	antibiotic inactivation	23	UC	0	1	0	0	0	36129876	34125142
TEM-128	TEM beta-lactamase	antibiotic inactivation	23	UC	0	1	0	0	0	36129876	34125142
TEM-130	TEM beta-lactamase	antibiotic inactivation	23	UC	0	1	0	0	0	36129876	34125142
TEM-132	TEM beta-lactamase	antibiotic inactivation	23	UC	0	1	0	0	0	36129876	34125142
TEM-133	TEM beta-lactamase	antibiotic inactivation	23	UC	0	1	0	0	0	36129876	34125142
TEM-135	TEM beta-lactamase	antibiotic inactivation	23	UC	0	1	0	0	0	36129876	34125142
TEM-136	TEM beta-lactamase	antibiotic inactivation	23	UC	0	1	0	0	0	36129876	34125142
TEM-137	TEM beta-lactamase	antibiotic inactivation	23	UC	0	1	0	0	0	36129876	34125142
TEM-141	TEM beta-lactamase	antibiotic inactivation	23	UC	0	1	0	0	0	36129876	34125142
TEM-143	TEM beta-lactamase	antibiotic inactivation	23	UC	0	1	0	1	0	36129876	34125142
TEM-144	TEM beta-lactamase	antibiotic inactivation	23	UC	0	1	0	0	0	36129876	34125142
TEM-145	TEM beta-lactamase	antibiotic inactivation	23	UC	0	1	0	0	0	36129876	34125142
TEM-147	TEM beta-lactamase	antibiotic inactivation	23	UC	0	1	0	0	0	36129876	34125142
TEM-148	TEM beta-lactamase	antibiotic inactivation	23	UC	0	1	0	0	0	36129876	34125142
TEM-15	TEM beta-lactamase	antibiotic inactivation	23	UC	0	1	0	0	0	36129876	34125142
TEM-150	TEM beta-lactamase	antibiotic inactivation	23	UC	0	1	0	0	0	36129876	34125142
TEM-154	TEM beta-lactamase	antibiotic inactivation	23	UC	0	1	0	0	0	36129876	34125142
TEM-156	TEM beta-lactamase	antibiotic inactivation	23	UC	0	1	0	0	0	36129876	34125142
TEM-157	TEM beta-lactamase	antibiotic inactivation	23	UC	0	1	0	0	0	36129876	34125142
TEM-158	TEM beta-lactamase	antibiotic inactivation	23	UC	0	1	0	0	0	36129876	34125142
TEM-16	TEM beta-lactamase	antibiotic inactivation	23	UC	0	1	0	0	0	36129876	34125142
TEM-160	TEM beta-lactamase	antibiotic inactivation	23	UC	0	1	0	0	0	36129876	34125142
TEM-162	TEM beta-lactamase	antibiotic inactivation	23	UC	0	1	0	0	0	36129876	34125142
TEM-163	TEM beta-lactamase	antibiotic inactivation	23	UC	0	1	0	0	0	36129876	34125142
TEM-164	TEM beta-lactamase	antibiotic inactivation	23	UC	0	1	0	0	0	36129876	34125142
TEM-166	TEM beta-lactamase	antibiotic inactivation	23	UC	0	1	0	0	0	36129876	34125142
TEM-168	TEM beta-lactamase	antibiotic inactivation	23	UC	0	1	0	82	34	36129876	34125142
TEM-169	TEM beta-lactamase	antibiotic inactivation	23	UC	0	1	0	0	0	36129876	34125142
TEM-17	TEM beta-lactamase	antibiotic inactivation	23	UC	0	1	0	0	0	36129876	34125142
TEM-171	TEM beta-lactamase	antibiotic inactivation	23	UC	0	1	0	0	0	36129876	34125142
TEM-176	TEM beta-lactamase	antibiotic inactivation	23	UC	0	1	0	0	0	36129876	34125142
TEM-178	TEM beta-lactamase	antibiotic inactivation	23	UC	0	1	0	0	0	36129876	34125142
TEM-181	TEM beta-lactamase	antibiotic inactivation	23	UC	0	1	0	0	0	36129876	34125142
TEM-182	TEM beta-lactamase	antibiotic inactivation	23	UC	0	1	0	0	0	36129876	34125142
TEM-183	TEM beta-lactamase	antibiotic inactivation	23	UC	0	1	0	0	0	36129876	34125142
TEM-184	TEM beta-lactamase	antibiotic inactivation	23	UC	0	1	0	0	0	36129876	34125142
TEM-185	TEM beta-lactamase	antibiotic inactivation	23	UC	0	1	0	0	0	36129876	34125142
TEM-186	TEM beta-lactamase	antibiotic inactivation	23	UC	0	1	0	0	0	36129876	34125142
TEM-19	TEM beta-lactamase	antibiotic inactivation	23	UC	0	1	0	0	0	36129876	34125142
TEM-190	TEM beta-lactamase	antibiotic inactivation	23	UC	0	1	0	0	0	36129876	34125142
TEM-191	TEM beta-lactamase	antibiotic inactivation	23	UC	0	1	0	0	0	36129876	34125142
TEM-192	TEM beta-lactamase	antibiotic inactivation	23	UC	0	1	0	0	0	36129876	34125142
TEM-195	TEM beta-lactamase	antibiotic inactivation	23	UC	0	1	0	0	0	36129876	34125142
TEM-196	TEM beta-lactamase	antibiotic inactivation	23	UC	0	1	0	0	0	36129876	34125142
TEM-198	TEM beta-lactamase	antibiotic inactivation	23	UC	0	1	0	0	0	36129876	34125142
TEM-2	TEM beta-lactamase	antibiotic inactivation	23	UC	0	1	0	0	0	36129876	34125142
TEM-20	TEM beta-lactamase	antibiotic inactivation	23	UC	0	1	0	0	0	36129876	34125142
TEM-201	TEM beta-lactamase	antibiotic inactivation	23	UC	0	1	0	0	0	36129876	34125142
TEM-205	TEM beta-lactamase	antibiotic inactivation	23	UC	0	1	0	0	0	36129876	34125142
TEM-206	TEM beta-lactamase	antibiotic inactivation	23	UC	0	1	0	0	0	36129876	34125142
TEM-207	TEM beta-lactamase	antibiotic inactivation	23	UC	0	1	0	0	0	36129876	34125142
TEM-208	TEM beta-lactamase	antibiotic inactivation	23	UC	0	1	0	0	0	36129876	34125142
TEM-209	TEM beta-lactamase	antibiotic inactivation	23	UC	0	1	0	0	0	36129876	34125142
TEM-210	TEM beta-lactamase	antibiotic inactivation	23	UC	0	1	0	0	0	36129876	34125142
TEM-212	TEM beta-lactamase	antibiotic inactivation	23	UC	0	1	0	0	0	36129876	34125142
TEM-213	TEM beta-lactamase	antibiotic inactivation	23	UC	0	1	0	0	0	36129876	34125142
TEM-214	TEM beta-lactamase	antibiotic inactivation	23	UC	0	1	0	2	0	36129876	34125142
TEM-215	TEM beta-lactamase	antibiotic inactivation	23	UC	0	1	0	0	0	36129876	34125142
TEM-216	TEM beta-lactamase	antibiotic inactivation	23	UC	0	1	0	0	0	36129876	34125142
TEM-217	TEM beta-lactamase	antibiotic inactivation	23	UC	0	1	0	0	0	36129876	34125142
TEM-219	TEM beta-lactamase	antibiotic inactivation	23	UC	0	1	0	0	0	36129876	34125142
TEM-220	TEM beta-lactamase	antibiotic inactivation	23	UC	0	1	0	0	0	36129876	34125142
TEM-226	TEM beta-lactamase	antibiotic inactivation	23	UC	0	1	0	0	0	36129876	34125142
TEM-228	TEM beta-lactamase	antibiotic inactivation	23	UC	0	1	0	0	0	36129876	34125142
TEM-229	TEM beta-lactamase	antibiotic inactivation	23	UC	0	1	0	0	0	36129876	34125142
TEM-230	TEM beta-lactamase	antibiotic inactivation	23	UC	0	1	0	0	0	36129876	34125142
TEM-231	TEM beta-lactamase	antibiotic inactivation	23	UC	0	1	0	0	0	36129876	34125142
TEM-233	TEM beta-lactamase	antibiotic inactivation	23	UC	0	1	0	0	0	36129876	34125142
TEM-234	TEM beta-lactamase	antibiotic inactivation	23	UC	0	1	0	0	0	36129876	34125142
TEM-235	TEM beta-lactamase	antibiotic inactivation	23	UC	0	1	0	0	0	36129876	34125142
TEM-236	TEM beta-lactamase	antibiotic inactivation	23	UC	0	1	0	0	0	36129876	34125142
TEM-237	TEM beta-lactamase	antibiotic inactivation	23	UC	0	1	0	0	0	36129876	34125142
TEM-238	TEM beta-lactamase	antibiotic inactivation	23	UC	0	1	0	0	0	36129876	34125142
TEM-240	TEM beta-lactamase	antibiotic inactivation	23	UC	0	1	0	0	0	36129876	34125142
TEM-243	TEM beta-lactamase	antibiotic inactivation	23	UC	0	1	0	0	0	36129876	34125142
TEM-26	TEM beta-lactamase	antibiotic inactivation	23	UC	0	1	0	0	0	36129876	34125142
TEM-28	TEM beta-lactamase	antibiotic inactivation	23	UC	0	1	0	0	0	36129876	34125142
TEM-29	TEM beta-lactamase	antibiotic inactivation	23	UC	0	1	0	0	0	36129876	34125142
TEM-3	TEM beta-lactamase	antibiotic inactivation	23	UC	0	1	0	0	0	36129876	34125142
TEM-30	TEM beta-lactamase	antibiotic inactivation	23	UC	0	1	0	0	0	36129876	34125142
TEM-31	TEM beta-lactamase	antibiotic inactivation	23	UC	0	1	0	0	0	36129876	34125142
TEM-32	TEM beta-lactamase	antibiotic inactivation	23	UC	0	1	0	0	0	36129876	34125142
TEM-33	TEM beta-lactamase	antibiotic inactivation	23	UC	0	1	0	0	0	36129876	34125142
TEM-34	TEM beta-lactamase	antibiotic inactivation	23	UC	0	1	0	0	0	36129876	34125142
TEM-35	TEM beta-lactamase	antibiotic inactivation	23	UC	0	1	0	0	0	36129876	34125142
TEM-36	TEM beta-lactamase	antibiotic inactivation	23	UC	0	1	0	0	0	36129876	34125142
TEM-37	TEM beta-lactamase	antibiotic inactivation	23	UC	0	1	0	0	0	36129876	34125142
TEM-4	TEM beta-lactamase	antibiotic inactivation	23	UC	0	1	0	0	0	36129876	34125142
TEM-40	TEM beta-lactamase	antibiotic inactivation	23	UC	0	1	0	0	0	36129876	34125142
TEM-43	TEM beta-lactamase	antibiotic inactivation	23	UC	0	1	0	0	0	36129876	34125142
TEM-45	TEM beta-lactamase	antibiotic inactivation	23	UC	0	1	0	0	0	36129876	34125142
TEM-47	TEM beta-lactamase	antibiotic inactivation	23	UC	0	1	0	0	0	36129876	34125142
TEM-5	TEM beta-lactamase	antibiotic inactivation	23	UC	0	1	0	0	0	36129876	34125142
TEM-52	TEM beta-lactamase	antibiotic inactivation	23	UC	0	1	0	0	0	36129876	34125142
TEM-53	TEM beta-lactamase	antibiotic inactivation	23	UC	0	1	0	0	0	36129876	34125142
TEM-54	TEM beta-lactamase	antibiotic inactivation	23	UC	0	1	0	0	0	36129876	34125142
TEM-57	TEM beta-lactamase	antibiotic inactivation	23	UC	0	1	0	0	0	36129876	34125142
TEM-6	TEM beta-lactamase	antibiotic inactivation	23	UC	0	1	0	0	0	36129876	34125142
TEM-67	TEM beta-lactamase	antibiotic inactivation	23	UC	0	1	0	0	0	36129876	34125142
TEM-68	TEM beta-lactamase	antibiotic inactivation	23	UC	0	1	0	0	0	36129876	34125142
TEM-7	TEM beta-lactamase	antibiotic inactivation	23	UC	0	1	0	0	0	36129876	34125142
TEM-70	TEM beta-lactamase	antibiotic inactivation	23	UC	0	1	0	0	0	36129876	34125142
TEM-71	TEM beta-lactamase	antibiotic inactivation	23	UC	0	1	0	0	0	36129876	34125142
TEM-73	TEM beta-lactamase	antibiotic inactivation	23	UC	0	1	0	0	0	36129876	34125142
TEM-76	TEM beta-lactamase	antibiotic inactivation	23	UC	0	1	0	0	0	36129876	34125142
TEM-79	TEM beta-lactamase	antibiotic inactivation	23	UC	0	1	0	0	0	36129876	34125142
TEM-80	TEM beta-lactamase	antibiotic inactivation	23	UC	0	1	0	0	0	36129876	34125142
TEM-81	TEM beta-lactamase	antibiotic inactivation	23	UC	0	1	0	0	0	36129876	34125142
TEM-82	TEM beta-lactamase	antibiotic inactivation	23	UC	0	1	0	0	0	36129876	34125142
TEM-84	TEM beta-lactamase	antibiotic inactivation	23	UC	0	1	0	0	0	36129876	34125142
TEM-86	TEM beta-lactamase	antibiotic inactivation	23	UC	0	1	0	0	0	36129876	34125142
TEM-87	TEM beta-lactamase	antibiotic inactivation	23	UC	0	1	0	0	0	36129876	34125142
TEM-9	TEM beta-lactamase	antibiotic inactivation	23	UC	0	1	0	0	0	36129876	34125142
TEM-90	TEM beta-lactamase	antibiotic inactivation	23	UC	0	1	0	0	0	36129876	34125142
TEM-93	TEM beta-lactamase	antibiotic inactivation	23	UC	0	1	0	0	0	36129876	34125142
TEM-95	TEM beta-lactamase	antibiotic inactivation	23	UC	0	1	0	0	0	36129876	34125142
TEM-96	TEM beta-lactamase	antibiotic inactivation	23	UC	0	1	0	0	0	36129876	34125142
TEM-98	TEM beta-lactamase	antibiotic inactivation	23	UC	0	1	0	0	0	36129876	34125142
TEM-99	TEM beta-lactamase	antibiotic inactivation	23	UC	0	1	0	0	0	36129876	34125142
tet(35)	ATP-binding cassette (ABC) antibiotic efflux pump	antibiotic efflux	23	UC	0	1	0	8	2	36129876	34125142
tet(38)	major facilitator superfamily (MFS) antibiotic efflux pump	antibiotic efflux	23	UC	0	1	0	0	0	36129876	34125142
tet(39)	major facilitator superfamily (MFS) antibiotic efflux pump	antibiotic efflux	23	UC	0	1	0	0	0	36129876	34125142
tet(40)	major facilitator superfamily (MFS) antibiotic efflux pump	antibiotic efflux	23	UC	0	1	0	286	153	36129876	34125142
tet(41)	major facilitator superfamily (MFS) antibiotic efflux pump	antibiotic efflux	23	UC	0	1	0	0	0	36129876	34125142
tet(45)	major facilitator superfamily (MFS) antibiotic efflux pump	antibiotic efflux	23	UC	0	1	0	2	0	36129876	34125142
tet(59)	major facilitator superfamily (MFS) antibiotic efflux pump	antibiotic efflux	23	UC	0	1	0	0	0	36129876	34125142
tet(A)	major facilitator superfamily (MFS) antibiotic efflux pump	antibiotic efflux	23	UC	0	1	0	0	2	36129876	34125142
tet(B)	major facilitator superfamily (MFS) antibiotic efflux pump	antibiotic efflux	23	UC	0	1	0	0	0	36129876	34125142
tet(C)	major facilitator superfamily (MFS) antibiotic efflux pump	antibiotic efflux	23	UC	0	1	0	28	2	36129876	34125142
tet(D)	major facilitator superfamily (MFS) antibiotic efflux pump	antibiotic efflux	23	UC	0	1	0	8	0	36129876	34125142
tet(K)	major facilitator superfamily (MFS) antibiotic efflux pump	antibiotic efflux	23	UC	0	1	0	11	5	36129876	34125142
tet(L)	major facilitator superfamily (MFS) antibiotic efflux pump	antibiotic efflux	23	UC	0	1	0	0	0	36129876	34125142
tet(W/N/W)	tetracycline-resistant ribosomal protection protein	antibiotic target protection	23	UC	0	1	0	3779	4863	36129876	34125142
Tet(X1)	tetracycline inactivation enzyme	antibiotic inactivation	23	UC	0	1	0	0	0	36129876	34125142
Tet(X3)	tetracycline inactivation enzyme	antibiotic inactivation	23	UC	0	1	0	4	0	36129876	34125142
Tet(X4)	tetracycline inactivation enzyme	antibiotic inactivation	23	UC	0	1	0	8	2	36129876	34125142
Tet(X5)	tetracycline inactivation enzyme	antibiotic inactivation	23	UC	0	1	0	2	0	36129876	34125142
Tet(X6)	tetracycline inactivation enzyme	antibiotic inactivation	23	UC	0	1	0	0	1	36129876	34125142
tet32	tetracycline-resistant ribosomal protection protein	antibiotic target protection	23	UC	0	1	0	207	556	36129876	34125142
tet36	tetracycline-resistant ribosomal protection protein	antibiotic target protection	23	UC	0	1	0	0	0	36129876	34125142
tet37	tetracycline inactivation enzyme	antibiotic inactivation	23	UC	0	1	0	0	0	36129876	34125142
tet44	tetracycline-resistant ribosomal protection protein	antibiotic target protection	23	UC	0	1	0	15	0	36129876	34125142
tetA(46)	ATP-binding cassette (ABC) antibiotic efflux pump	antibiotic efflux	23	UC	0	1	0	2	0	36129876	34125142
tetA(60)	ATP-binding cassette (ABC) antibiotic efflux pump	antibiotic efflux	23	UC	0	1	0	0	0	36129876	34125142
tetA(P)	major facilitator superfamily (MFS) antibiotic efflux pump	antibiotic efflux	23	UC	0	1	0	0	0	36129876	34125142
tetB(46)	ATP-binding cassette (ABC) antibiotic efflux pump	antibiotic efflux	23	UC	0	1	0	0	2	36129876	34125142
tetB(60)	ATP-binding cassette (ABC) antibiotic efflux pump	antibiotic efflux	23	UC	0	1	0	0	0	36129876	34125142
tetB(P)	tetracycline-resistant ribosomal protection protein	antibiotic target protection	23	UC	0	1	0	0	2	36129876	34125142
tetM	tetracycline-resistant ribosomal protection protein	antibiotic target protection	23	UC	0	1	0	10	2	36129876	34125142
tetO	tetracycline-resistant ribosomal protection protein	antibiotic target protection	23	UC	0	1	0	1619	1838	36129876	34125142
tetQ	tetracycline-resistant ribosomal protection protein	antibiotic target protection	23	UC	0	1	0	2391	1739	36129876	34125142
tetR	major facilitator superfamily (MFS) antibiotic efflux pump	antibiotic target alteration; antibiotic efflux	23	UC	0	1	0	0	0	36129876	34125142
tetS	tetracycline-resistant ribosomal protection protein	antibiotic target protection	23	UC	0	1	0	0	0	36129876	34125142
tetU	major facilitator superfamily (MFS) antibiotic efflux pump	antibiotic efflux	23	UC	0	1	0	10	0	36129876	34125142
tetW	tetracycline-resistant ribosomal protection protein	antibiotic target protection	23	UC	0	1	0	1249	2014	36129876	34125142
tetX	tetracycline inactivation enzyme	antibiotic inactivation	23	UC	0	1	0	24	9	36129876	34125142
Thermus thermophilus 23s rRNA conferring resistance to pleuromutilin antibiotics	23S rRNA with mutation conferring resistance to pleuromutilin antibiotics	antibiotic target alteration	23	UC	0	1	0	1023	1672	36129876	34125142
Thermus thermophilus uL3 mutations conferring resistance to pleuromutilin antibiotics	Ribosomal protein mutation conferring resistance to pleuromutilin antibiotics	antibiotic target alteration	23	UC	0	1	0	0	0	36129876	34125142
tlrC	ABC-F ATP-binding cassette ribosomal protection protein	antibiotic target protection	23	UC	0	1	0	94	18	36129876	34125142
tolC	ATP-binding cassette (ABC) antibiotic efflux pump; major facilitator superfamily (MFS) antibiotic efflux pump; resistance-nodulation-cell division (RND) antibiotic efflux pump	antibiotic efflux	23	UC	0	1	0	18	0	36129876	34125142
TriA	resistance-nodulation-cell division (RND) antibiotic efflux pump	antibiotic efflux	23	UC	0	1	0	0	0	36129876	34125142
TriB	resistance-nodulation-cell division (RND) antibiotic efflux pump	antibiotic efflux	23	UC	0	1	0	0	0	36129876	34125142
TriC	resistance-nodulation-cell division (RND) antibiotic efflux pump	antibiotic efflux	23	UC	0	1	0	0	0	36129876	34125142
Trimethoprim-resistant dihydrofolate reductase DfrA42	trimethoprim resistant dihydrofolate reductase dfr	antibiotic target replacement	23	UC	0	1	0	12	4	36129876	34125142
Trimethoprim-resistant dihydrofolate reductase DfrA43	trimethoprim resistant dihydrofolate reductase dfr	antibiotic target replacement	23	UC	0	1	0	218	1054	36129876	34125142
Txr	ATP-binding cassette (ABC) antibiotic efflux pump	antibiotic efflux	23	UC	0	1	0	0	2	36129876	34125142
Type A NfxB	resistance-nodulation-cell division (RND) antibiotic efflux pump	antibiotic efflux	23	UC	0	1	0	0	0	36129876	34125142
ugd	pmr phosphoethanolamine transferase	antibiotic target alteration	23	UC	0	1	0	381	360	36129876	34125142
Ureaplasma urealyticum gyrB conferring resistance to fluoroquinolone	fluoroquinolone resistant gyrB	antibiotic target alteration	23	UC	0	1	0	64	35	36129876	34125142
Ureaplasma urealyticum parC conferring resistance to fluoroquinolone	fluoroquinolone resistant parC	antibiotic target alteration	23	UC	0	1	0	8	0	36129876	34125142
vanA	glycopeptide resistance gene cluster; van ligase	antibiotic target alteration	23	UC	0	1	0	0	0	36129876	34125142
vanB	glycopeptide resistance gene cluster; van ligase	antibiotic target alteration	23	UC	0	1	0	7	10	36129876	34125142
vanC	glycopeptide resistance gene cluster; van ligase	antibiotic target alteration	23	UC	0	1	0	0	0	36129876	34125142
vanD	glycopeptide resistance gene cluster; van ligase	antibiotic target alteration	23	UC	0	1	0	0	0	36129876	34125142
vanE	glycopeptide resistance gene cluster; van ligase	antibiotic target alteration	23	UC	0	1	0	0	0	36129876	34125142
vanG	glycopeptide resistance gene cluster; van ligase	antibiotic target alteration	23	UC	0	1	0	0	2	36129876	34125142
vanHB	vanH; glycopeptide resistance gene cluster	antibiotic target alteration	23	UC	0	1	0	12	6	36129876	34125142
vanHD	vanH; glycopeptide resistance gene cluster	antibiotic target alteration	23	UC	0	1	0	0	0	36129876	34125142
vanI	glycopeptide resistance gene cluster; van ligase	antibiotic target alteration	23	UC	0	1	0	58	55	36129876	34125142
vanO	glycopeptide resistance gene cluster; van ligase	antibiotic target alteration	23	UC	0	1	0	0	0	36129876	34125142
vanRA	glycopeptide resistance gene cluster; vanR	antibiotic target alteration	23	UC	0	1	0	10	28	36129876	34125142
vanRB	glycopeptide resistance gene cluster; vanR	antibiotic target alteration	23	UC	0	1	0	1	6	36129876	34125142
vanRC	glycopeptide resistance gene cluster; vanR	antibiotic target alteration	23	UC	0	1	0	14	2	36129876	34125142
vanRD	glycopeptide resistance gene cluster; vanR	antibiotic target alteration	23	UC	0	1	0	15	6	36129876	34125142
vanRE	glycopeptide resistance gene cluster; vanR	antibiotic target alteration	23	UC	0	1	0	0	0	36129876	34125142
vanRF	glycopeptide resistance gene cluster; vanR	antibiotic target alteration	23	UC	0	1	0	0	2	36129876	34125142
vanRG	glycopeptide resistance gene cluster; vanR	antibiotic target alteration	23	UC	0	1	0	87	38	36129876	34125142
vanRI	glycopeptide resistance gene cluster; vanR	antibiotic target alteration	23	UC	0	1	0	10	4	36129876	34125142
vanRL	glycopeptide resistance gene cluster; vanR	antibiotic target alteration	23	UC	0	1	0	0	0	36129876	34125142
vanRM	glycopeptide resistance gene cluster; vanR	antibiotic target alteration	23	UC	0	1	0	0	2	36129876	34125142
vanRN	glycopeptide resistance gene cluster; vanR	antibiotic target alteration	23	UC	0	1	0	2	0	36129876	34125142
vanRO	glycopeptide resistance gene cluster; vanR	antibiotic target alteration	23	UC	0	1	0	0	0	36129876	34125142
vanSA	vanS; glycopeptide resistance gene cluster	antibiotic target alteration	23	UC	0	1	0	6	4	36129876	34125142
vanSB	vanS; glycopeptide resistance gene cluster	antibiotic target alteration	23	UC	0	1	0	8	7	36129876	34125142
vanSC	vanS; glycopeptide resistance gene cluster	antibiotic target alteration	23	UC	0	1	0	0	0	36129876	34125142
vanSD	vanS; glycopeptide resistance gene cluster	antibiotic target alteration	23	UC	0	1	0	4	30	36129876	34125142
vanSG	vanS; glycopeptide resistance gene cluster	antibiotic target alteration	23	UC	0	1	0	0	0	36129876	34125142
vanSL	vanS; glycopeptide resistance gene cluster	antibiotic target alteration	23	UC	0	1	0	0	0	36129876	34125142
vanSM	vanS; glycopeptide resistance gene cluster	antibiotic target alteration	23	UC	0	1	0	0	0	36129876	34125142
vanTE	glycopeptide resistance gene cluster; vanT	antibiotic target alteration	23	UC	0	1	0	0	0	36129876	34125142
vanTG	glycopeptide resistance gene cluster; vanT	antibiotic target alteration	23	UC	0	1	0	8	4	36129876	34125142
vanTN	glycopeptide resistance gene cluster; vanT	antibiotic target alteration	23	UC	0	1	0	0	0	36129876	34125142
vanUG	glycopeptide resistance gene cluster; vanU	antibiotic target alteration	23	UC	0	1	0	0	4	36129876	34125142
vanVB	glycopeptide resistance gene cluster; vanV	antibiotic target alteration	23	UC	0	1	0	0	0	36129876	34125142
vanWB	vanW; glycopeptide resistance gene cluster	antibiotic target alteration	23	UC	0	1	0	12	1	36129876	34125142
vanWG	vanW; glycopeptide resistance gene cluster	antibiotic target alteration	23	UC	0	1	0	10	10	36129876	34125142
vanXA	vanX; glycopeptide resistance gene cluster	antibiotic target alteration	23	UC	0	1	0	0	0	36129876	34125142
vanXB	vanX; glycopeptide resistance gene cluster	antibiotic target alteration	23	UC	0	1	0	7	2	36129876	34125142
vanXD	vanX; glycopeptide resistance gene cluster	antibiotic target alteration	23	UC	0	1	0	0	0	36129876	34125142
vanXI	vanX; glycopeptide resistance gene cluster	antibiotic target alteration	23	UC	0	1	0	0	0	36129876	34125142
vanXYC	glycopeptide resistance gene cluster; vanXY	antibiotic target alteration	23	UC	0	1	0	0	0	36129876	34125142
vanXYG	glycopeptide resistance gene cluster; vanXY	antibiotic target alteration	23	UC	0	1	0	18	17	36129876	34125142
vanXYN	glycopeptide resistance gene cluster; vanXY	antibiotic target alteration	23	UC	0	1	0	0	0	36129876	34125142
vanYA	vanY; glycopeptide resistance gene cluster	antibiotic target alteration	23	UC	0	1	0	0	0	36129876	34125142
vanYB	vanY; glycopeptide resistance gene cluster	antibiotic target alteration	23	UC	0	1	0	9	8	36129876	34125142
vanYD	vanY; glycopeptide resistance gene cluster	antibiotic target alteration	23	UC	0	1	0	0	0	36129876	34125142
vanYG1	vanY; glycopeptide resistance gene cluster	antibiotic target alteration	23	UC	0	1	0	0	0	36129876	34125142
vanYM	vanY; glycopeptide resistance gene cluster	antibiotic target alteration	23	UC	0	1	0	0	0	36129876	34125142
vanZA	vanZ; glycopeptide resistance gene cluster	antibiotic target alteration	23	UC	0	1	0	0	0	36129876	34125142
vanZF	vanZ; glycopeptide resistance gene cluster	antibiotic target alteration	23	UC	0	1	0	0	0	36129876	34125142
vatB	streptogramin vat acetyltransferase	antibiotic inactivation	23	UC	0	1	0	6	0	36129876	34125142
vatD	streptogramin vat acetyltransferase	antibiotic inactivation	23	UC	0	1	0	0	0	36129876	34125142
vatE	streptogramin vat acetyltransferase	antibiotic inactivation	23	UC	0	1	0	0	0	36129876	34125142
vatF	streptogramin vat acetyltransferase	antibiotic inactivation	23	UC	0	1	0	0	0	36129876	34125142
vatH	streptogramin vat acetyltransferase	antibiotic inactivation	23	UC	0	1	0	0	0	36129876	34125142
vgaA	ABC-F ATP-binding cassette ribosomal protection protein	antibiotic target protection	23	UC	0	1	0	0	0	36129876	34125142
vgaALC	ABC-F ATP-binding cassette ribosomal protection protein	antibiotic target protection	23	UC	0	1	0	0	0	36129876	34125142
vgaB	ABC-F ATP-binding cassette ribosomal protection protein	antibiotic target protection	23	UC	0	1	0	0	0	36129876	34125142
vgaE	ABC-F ATP-binding cassette ribosomal protection protein	antibiotic target protection	23	UC	0	1	0	0	0	36129876	34125142
Vibrio anguillarum chloramphenicol acetyltransferase	chloramphenicol acetyltransferase (CAT)	antibiotic inactivation	23	UC	0	1	0	0	0	36129876	34125142
Vibrio cholerae varG	subclass B1 Vibrio cholerae varG beta-lactamase	antibiotic inactivation	23	UC	0	1	0	0	0	36129876	34125142
VIM-28	VIM beta-lactamase	antibiotic inactivation	23	UC	0	1	0	0	0	36129876	34125142
vmlR	ABC-F ATP-binding cassette ribosomal protection protein	antibiotic target protection	23	UC	0	1	0	0	0	36129876	34125142
YajC	resistance-nodulation-cell division (RND) antibiotic efflux pump	antibiotic efflux	23	UC	0	1	0	0	0	36129876	34125142
yojI	ATP-binding cassette (ABC) antibiotic efflux pump	antibiotic efflux	23	UC	0	1	0	44	0	36129876	34125142
23S rRNA (adenine(2058)-N(6))-methyltransferase Erm(A)	Erm 23S ribosomal RNA methyltransferase	antibiotic target alteration	42	UC	1	1	1	0	0	367038	29926372
AAC(3)-Ib	AAC(3)	antibiotic inactivation	42	UC	1	1	1	0	0	367038	29926372
AAC(3)-IIa	AAC(3)	antibiotic inactivation	42	UC	1	1	1	0	0	367038	29926372
AAC(3)-IIb	AAC(3)	antibiotic inactivation	42	UC	1	1	1	0	228	367038	29926372
AAC(3)-IIc	AAC(3)	antibiotic inactivation	42	UC	1	1	1	0	0	367038	29926372
AAC(3)-IId	AAC(3)	antibiotic inactivation	42	UC	1	1	1	0	0	367038	29926372
AAC(3)-IIe	AAC(3)	antibiotic inactivation	42	UC	1	1	1	0	0	367038	29926372
AAC(3)-IV	AAC(3)	antibiotic inactivation	42	UC	1	1	1	0	0	367038	29926372
AAC(6')-31	AAC(6')	antibiotic inactivation	42	UC	1	1	1	0	0	367038	29926372
AAC(6')-Ia	AAC(6')	antibiotic inactivation	42	UC	1	1	1	0	0	367038	29926372
AAC(6')-Ib-cr3	AAC(6')-Ib-cr	antibiotic inactivation	42	UC	1	1	1	0	0	367038	29926372
AAC(6')-Ib-cr4	AAC(6')-Ib-cr	antibiotic inactivation	42	UC	1	1	1	0	0	367038	29926372
AAC(6')-Ib-cr6	AAC(6')-Ib-cr	antibiotic inactivation	42	UC	1	1	1	2	35	367038	29926372
AAC(6')-Ib10	AAC(6')	antibiotic inactivation	42	UC	1	1	1	0	0	367038	29926372
AAC(6')-Ib7	AAC(6')	antibiotic inactivation	42	UC	1	1	1	0	0	367038	29926372
AAC(6')-Ib8	AAC(6')	antibiotic inactivation	42	UC	1	1	1	0	0	367038	29926372
AAC(6')-Ib9	AAC(6')	antibiotic inactivation	42	UC	1	1	1	0	0	367038	29926372
AAC(6')-Ic	AAC(6')	antibiotic inactivation	42	UC	1	1	1	0	0	367038	29926372
AAC(6')-Ie-APH(2'')-Ia	APH(2''); AAC(6')	antibiotic inactivation	42	UC	1	1	1	0	50	367038	29926372
AAC(6')-Ii	AAC(6')	antibiotic inactivation	42	UC	1	1	1	0	0	367038	29926372
AAC(6')-Il	AAC(6')	antibiotic inactivation	42	UC	1	1	1	0	0	367038	29926372
AAC(6')-Im	AAC(6')	antibiotic inactivation	42	UC	1	1	1	0	2	367038	29926372
AAC(6')-Iy	AAC(6')	antibiotic inactivation	42	UC	1	1	1	0	0	367038	29926372
aad(6)	ANT(6)	antibiotic inactivation	42	UC	1	1	1	0	76	367038	29926372
aadA	ANT(3'')	antibiotic inactivation	42	UC	1	1	1	0	0	367038	29926372
aadA10	ANT(3'')	antibiotic inactivation	42	UC	1	1	1	0	0	367038	29926372
aadA12	ANT(3'')	antibiotic inactivation	42	UC	1	1	1	0	0	367038	29926372
aadA15	ANT(3'')	antibiotic inactivation	42	UC	1	1	1	0	0	367038	29926372
aadA16	ANT(3'')	antibiotic inactivation	42	UC	1	1	1	0	0	367038	29926372
aadA17	ANT(3'')	antibiotic inactivation	42	UC	1	1	1	0	0	367038	29926372
aadA2	ANT(3'')	antibiotic inactivation	42	UC	1	1	1	0	0	367038	29926372
aadA22	ANT(3'')	antibiotic inactivation	42	UC	1	1	1	0	0	367038	29926372
aadA23	ANT(3'')	antibiotic inactivation	42	UC	1	1	1	0	0	367038	29926372
aadA24	ANT(3'')	antibiotic inactivation	42	UC	1	1	1	0	104	367038	29926372
aadA3	ANT(3'')	antibiotic inactivation	42	UC	1	1	1	0	0	367038	29926372
aadA5	ANT(3'')	antibiotic inactivation	42	UC	1	1	1	0	22	367038	29926372
aadA7	ANT(3'')	antibiotic inactivation	42	UC	1	1	1	0	0	367038	29926372
aadA8	ANT(3'')	antibiotic inactivation	42	UC	1	1	1	0	0	367038	29926372
aadA8b	ANT(3'')	antibiotic inactivation	42	UC	1	1	1	2	0	367038	29926372
aadA9	ANT(3'')	antibiotic inactivation	42	UC	1	1	1	0	0	367038	29926372
aadK	ANT(6)	antibiotic inactivation	42	UC	1	1	1	0	0	367038	29926372
aadS	ANT(6)	antibiotic inactivation	42	UC	1	1	1	6	40	367038	29926372
ACC-1	ACC beta-lactamase	antibiotic inactivation	42	UC	1	1	1	0	0	367038	29926372
ACC-1a	ACC beta-lactamase	antibiotic inactivation	42	UC	1	1	1	0	0	367038	29926372
ACC-1b	ACC beta-lactamase	antibiotic inactivation	42	UC	1	1	1	0	0	367038	29926372
ACC-1c	ACC beta-lactamase	antibiotic inactivation	42	UC	1	1	1	0	0	367038	29926372
ACC-1d	ACC beta-lactamase	antibiotic inactivation	42	UC	1	1	1	0	0	367038	29926372
ACC-2	ACC beta-lactamase	antibiotic inactivation	42	UC	1	1	1	0	0	367038	29926372
ACC-3	ACC beta-lactamase	antibiotic inactivation	42	UC	1	1	1	0	0	367038	29926372
ACC-4	ACC beta-lactamase	antibiotic inactivation	42	UC	1	1	1	0	0	367038	29926372
ACC-5	ACC beta-lactamase	antibiotic inactivation	42	UC	1	1	1	0	0	367038	29926372
ACC-8	ACC beta-lactamase	antibiotic inactivation	42	UC	1	1	1	0	0	367038	29926372
ACI-1	ACI beta-lactamase	antibiotic inactivation	42	UC	1	1	1	0	0	367038	29926372
Acinetobacter baumannii AbaQ	major facilitator superfamily (MFS) antibiotic efflux pump	antibiotic efflux	42	UC	1	1	1	0	2	367038	29926372
Acinetobacter baumannii AmvA	major facilitator superfamily (MFS) antibiotic efflux pump	antibiotic efflux	42	UC	1	1	1	0	0	367038	29926372
Acinetobacter baumannii gyrA conferring resistance to fluoroquinolones	fluoroquinolone resistant gyrA	antibiotic target alteration	42	UC	1	1	1	0	20	367038	29926372
Acinetobacter baumannii parC conferring resistance to fluoroquinolone	fluoroquinolone resistant parC	antibiotic target alteration	42	UC	1	1	1	0	0	367038	29926372
acrB	resistance-nodulation-cell division (RND) antibiotic efflux pump	antibiotic efflux	42	UC	1	1	1	0	29	367038	29926372
acrD	resistance-nodulation-cell division (RND) antibiotic efflux pump	antibiotic efflux	42	UC	1	1	1	0	5	367038	29926372
acrE	resistance-nodulation-cell division (RND) antibiotic efflux pump	antibiotic efflux	42	UC	1	1	1	0	0	367038	29926372
acrF	resistance-nodulation-cell division (RND) antibiotic efflux pump	antibiotic efflux	42	UC	1	1	1	0	2	367038	29926372
acrS	resistance-nodulation-cell division (RND) antibiotic efflux pump	antibiotic efflux	42	UC	1	1	1	0	0	367038	29926372
ACT-12	ACT beta-lactamase	antibiotic inactivation	42	UC	1	1	1	0	0	367038	29926372
ACT-15	ACT beta-lactamase	antibiotic inactivation	42	UC	1	1	1	0	0	367038	29926372
ACT-17	ACT beta-lactamase	antibiotic inactivation	42	UC	1	1	1	0	0	367038	29926372
ACT-18	ACT beta-lactamase	antibiotic inactivation	42	UC	1	1	1	0	0	367038	29926372
ACT-20	ACT beta-lactamase	antibiotic inactivation	42	UC	1	1	1	0	0	367038	29926372
ACT-24	ACT beta-lactamase	antibiotic inactivation	42	UC	1	1	1	0	0	367038	29926372
ACT-27	ACT beta-lactamase	antibiotic inactivation	42	UC	1	1	1	0	0	367038	29926372
ACT-28	ACT beta-lactamase	antibiotic inactivation	42	UC	1	1	1	0	0	367038	29926372
ACT-32	ACT beta-lactamase	antibiotic inactivation	42	UC	1	1	1	0	0	367038	29926372
ACT-51	ACT beta-lactamase	antibiotic inactivation	42	UC	1	1	1	0	0	367038	29926372
ACT-87	ACT beta-lactamase	antibiotic inactivation	42	UC	1	1	1	0	0	367038	29926372
ACT-9	ACT beta-lactamase	antibiotic inactivation	42	UC	1	1	1	0	0	367038	29926372
adeB	resistance-nodulation-cell division (RND) antibiotic efflux pump	antibiotic efflux	42	UC	1	1	1	0	26	367038	29926372
adeF	resistance-nodulation-cell division (RND) antibiotic efflux pump	antibiotic efflux	42	UC	1	1	1	46	10041	367038	29926372
adeH	resistance-nodulation-cell division (RND) antibiotic efflux pump	antibiotic efflux	42	UC	1	1	1	0	12	367038	29926372
adeJ	resistance-nodulation-cell division (RND) antibiotic efflux pump	antibiotic efflux	42	UC	1	1	1	0	0	367038	29926372
adeK	resistance-nodulation-cell division (RND) antibiotic efflux pump	antibiotic efflux	42	UC	1	1	1	0	0	367038	29926372
adeL	resistance-nodulation-cell division (RND) antibiotic efflux pump	antibiotic efflux	42	UC	1	1	1	0	0	367038	29926372
adeN	resistance-nodulation-cell division (RND) antibiotic efflux pump	antibiotic efflux	42	UC	1	1	1	0	0	367038	29926372
adeS	resistance-nodulation-cell division (RND) antibiotic efflux pump	antibiotic efflux	42	UC	1	1	1	0	0	367038	29926372
Agrobacterium fabrum chloramphenicol acetyltransferase	chloramphenicol acetyltransferase (CAT)	antibiotic inactivation	42	UC	1	1	1	0	0	367038	29926372
amrA	resistance-nodulation-cell division (RND) antibiotic efflux pump	antibiotic efflux	42	UC	1	1	1	2	48	367038	29926372
amrB	resistance-nodulation-cell division (RND) antibiotic efflux pump	antibiotic efflux	42	UC	1	1	1	0	0	367038	29926372
ANT(2'')-Ia	ANT(2'')	antibiotic inactivation	42	UC	1	1	1	0	0	367038	29926372
ANT(3'')-Ii-AAC(6')-IId fusion protein	AAC(6'); ANT(3'')	antibiotic inactivation	42	UC	1	1	1	0	0	367038	29926372
ANT(3'')-IIa	ANT(3'')	antibiotic inactivation	42	UC	1	1	1	0	0	367038	29926372
ANT(4')-Ib	ANT(4')	antibiotic inactivation	42	UC	1	1	1	0	16	367038	29926372
ANT(6)-Ia	ANT(6)	antibiotic inactivation	42	UC	1	1	1	0	10	367038	29926372
ANT(6)-Ib	ANT(6)	antibiotic inactivation	42	UC	1	1	1	2	12	367038	29926372
ANT(9)-Ia	ANT(9)	antibiotic inactivation	42	UC	1	1	1	0	0	367038	29926372
antibiotic resistant fabG	antibiotic resistant fabG	antibiotic target alteration	42	UC	1	1	1	0	0	367038	29926372
antibiotic resistant fabI	antibiotic resistant fabI	antibiotic target alteration	42	UC	1	1	1	0	0	367038	29926372
APH(2'')-If	APH(2'')	antibiotic inactivation	42	UC	1	1	1	0	6	367038	29926372
APH(2'')-Ig	APH(2'')	antibiotic inactivation	42	UC	1	1	1	0	2	367038	29926372
APH(2'')-IIa	APH(2'')	antibiotic inactivation	42	UC	1	1	1	0	0	367038	29926372
APH(2'')-IVa	APH(2'')	antibiotic inactivation	42	UC	1	1	1	0	0	367038	29926372
APH(3'')-Ib	APH(3'')	antibiotic inactivation	42	UC	1	1	1	51	254	367038	29926372
APH(3')-Ia	APH(3')	antibiotic inactivation	42	UC	1	1	1	0	0	367038	29926372
APH(3')-IIa	APH(3')	antibiotic inactivation	42	UC	1	1	1	0	0	367038	29926372
APH(3')-IIb	APH(3')	antibiotic inactivation	42	UC	1	1	1	0	0	367038	29926372
APH(3')-IIIa	APH(3')	antibiotic inactivation	42	UC	1	1	1	0	49	367038	29926372
APH(4)-Ia	APH(4)	antibiotic inactivation	42	UC	1	1	1	0	0	367038	29926372
APH(6)-Ic	APH(6)	antibiotic inactivation	42	UC	1	1	1	0	0	367038	29926372
APH(6)-Id	APH(6)	antibiotic inactivation	42	UC	1	1	1	0	0	367038	29926372
apmA	amp acetyltransferase	antibiotic inactivation	42	UC	1	1	1	0	0	367038	29926372
arlR	major facilitator superfamily (MFS) antibiotic efflux pump	antibiotic efflux	42	UC	1	1	1	0	0	367038	29926372
arlS	major facilitator superfamily (MFS) antibiotic efflux pump	antibiotic efflux	42	UC	1	1	1	0	0	367038	29926372
armA	16S rRNA methyltransferase (G1405)	antibiotic target alteration	42	UC	1	1	1	0	0	367038	29926372
arnA	pmr phosphoethanolamine transferase	antibiotic target alteration	42	UC	1	1	1	0	10	367038	29926372
ArnT	pmr phosphoethanolamine transferase	antibiotic target alteration	42	UC	1	1	1	0	0	367038	29926372
arr-2	rifampin ADP-ribosyltransferase (Arr)	antibiotic inactivation	42	UC	1	1	1	0	0	367038	29926372
arr-3	rifampin ADP-ribosyltransferase (Arr)	antibiotic inactivation	42	UC	1	1	1	0	0	367038	29926372
AxyX	resistance-nodulation-cell division (RND) antibiotic efflux pump	antibiotic efflux	42	UC	1	1	1	0	8	367038	29926372
AxyY	resistance-nodulation-cell division (RND) antibiotic efflux pump	antibiotic efflux	42	UC	1	1	1	6	67	367038	29926372
bacA	undecaprenyl pyrophosphate related proteins	antibiotic target alteration	42	UC	1	1	1	0	20	367038	29926372
baeR	resistance-nodulation-cell division (RND) antibiotic efflux pump	antibiotic efflux	42	UC	1	1	1	0	16	367038	29926372
baeS	resistance-nodulation-cell division (RND) antibiotic efflux pump	antibiotic efflux	42	UC	1	1	1	0	0	367038	29926372
Bartonella bacilliformis gyrA conferring resistance to fluoroquinolones	fluoroquinolone resistant gyrA	antibiotic target alteration	42	UC	1	1	1	0	106	367038	29926372
Bartonella bacilliformis gyrB conferring resistance to aminocoumarin	aminocoumarin resistant gyrB	antibiotic target alteration	42	UC	1	1	1	0	0	367038	29926372
basR	pmr phosphoethanolamine transferase	antibiotic target alteration; antibiotic efflux	42	UC	1	1	1	0	2	367038	29926372
basS	pmr phosphoethanolamine transferase	antibiotic target alteration; antibiotic efflux	42	UC	1	1	1	0	0	367038	29926372
bcr-1	major facilitator superfamily (MFS) antibiotic efflux pump	antibiotic efflux	42	UC	1	1	1	0	0	367038	29926372
bcrA	ATP-binding cassette (ABC) antibiotic efflux pump	antibiotic efflux	42	UC	1	1	1	0	0	367038	29926372
Bifidobacteria intrinsic ileS conferring resistance to mupirocin	antibiotic-resistant isoleucyl-tRNA synthetase (ileS)	antibiotic target alteration	42	UC	1	1	1	2	132	367038	29926372
Bifidobacterium adolescentis rpoB conferring resistance to rifampicin	rifamycin-resistant beta-subunit of RNA polymerase (rpoB)	antibiotic target alteration; antibiotic target replacement	42	UC	1	1	1	26	4748	367038	29926372
BKC-2	BKC Beta-lactamase	antibiotic inactivation	42	UC	1	1	1	0	0	367038	29926372
BlaB-16	BlaB beta-lactamase	antibiotic inactivation	42	UC	1	1	1	0	0	367038	29926372
BlaB-38	BlaB beta-lactamase	antibiotic inactivation	42	UC	1	1	1	0	0	367038	29926372
BLMT	Bleomycin resistant protein	antibiotic inactivation	42	UC	1	1	1	0	0	367038	29926372
Borreliella burgdorferi 16S rRNA mutation conferring resistance to gentamicin	16s rRNA with mutation conferring resistance to aminoglycoside antibiotics	antibiotic target alteration	42	UC	1	1	1	6	645	367038	29926372
Borreliella burgdorferi 16S rRNA mutation conferring resistance to kanamycin	16s rRNA with mutation conferring resistance to aminoglycoside antibiotics	antibiotic target alteration	42	UC	1	1	1	4	562	367038	29926372
Borreliella burgdorferi 16S rRNA mutation conferring resistance to spectinomycin	16s rRNA with mutation conferring resistance to aminoglycoside antibiotics	antibiotic target alteration	42	UC	1	1	1	2	564	367038	29926372
Brachyspira hyodysenteriae 23S rRNA with mutation conferring resistance to tylosin	23S rRNA with mutation conferring resistance to macrolide antibiotics	antibiotic target alteration	42	UC	1	1	1	61	3905	367038	29926372
Burkholderia dolosa gyrA conferring resistance to fluoroquinolones	fluoroquinolone resistant gyrA	antibiotic target alteration	42	UC	1	1	1	2	181	367038	29926372
Campylobacter coli chloramphenicol acetyltransferase	chloramphenicol acetyltransferase (CAT)	antibiotic inactivation	42	UC	1	1	1	0	48	367038	29926372
Campylobacter jejuni 23S rRNA with mutation conferring resistance to erythromycin	23S rRNA with mutation conferring resistance to macrolide antibiotics	antibiotic target alteration	42	UC	1	1	1	8	831	367038	29926372
Campylobacter jejuni gyrA conferring resistance to fluoroquinolones	fluoroquinolone resistant gyrA	antibiotic target alteration	42	UC	1	1	1	0	6	367038	29926372
Capnocytophaga gingivalis gyrA conferring resistance to fluoroquinolones	fluoroquinolone resistant gyrA	antibiotic target alteration	42	UC	1	1	1	0	44	367038	29926372
carA	ABC-F ATP-binding cassette ribosomal protection protein	antibiotic target protection	42	UC	1	1	1	0	4	367038	29926372
catA4	chloramphenicol acetyltransferase (CAT)	antibiotic inactivation	42	UC	1	1	1	0	0	367038	29926372
catA8	chloramphenicol acetyltransferase (CAT)	antibiotic inactivation	42	UC	1	1	1	0	0	367038	29926372
catB3	chloramphenicol acetyltransferase (CAT)	antibiotic inactivation	42	UC	1	1	1	0	0	367038	29926372
catI	chloramphenicol acetyltransferase (CAT)	antibiotic inactivation	42	UC	1	1	1	0	0	367038	29926372
catII	chloramphenicol acetyltransferase (CAT)	antibiotic inactivation	42	UC	1	1	1	0	0	367038	29926372
catII from Escherichia coli K-12	chloramphenicol acetyltransferase (CAT)	antibiotic inactivation	42	UC	1	1	1	0	0	367038	29926372
catP	chloramphenicol acetyltransferase (CAT)	antibiotic inactivation	42	UC	1	1	1	0	0	367038	29926372
catQ	chloramphenicol acetyltransferase (CAT)	antibiotic inactivation	42	UC	1	1	1	0	0	367038	29926372
catS	chloramphenicol acetyltransferase (CAT)	antibiotic inactivation	42	UC	1	1	1	2	16	367038	29926372
CblA-1	CblA beta-lactamase	antibiotic inactivation	42	UC	1	1	1	0	364	367038	29926372
CBP-1	CBP beta-lactamase	antibiotic inactivation	42	UC	1	1	1	0	0	367038	29926372
CcrA beta-lactamase	CfiA beta-lactamase	antibiotic inactivation	42	UC	1	1	1	0	0	367038	29926372
CDD-1	CDD beta-lactamase	antibiotic inactivation	42	UC	1	1	1	0	0	367038	29926372
CDD-2	CDD beta-lactamase	antibiotic inactivation	42	UC	1	1	1	0	0	367038	29926372
cdeA	multidrug and toxic compound extrusion (MATE) transporter	antibiotic efflux	42	UC	1	1	1	0	0	367038	29926372
ceoB	resistance-nodulation-cell division (RND) antibiotic efflux pump	antibiotic efflux	42	UC	1	1	1	0	0	367038	29926372
CepA-29	cepA beta-lactamase	antibiotic inactivation	42	UC	1	1	1	0	0	367038	29926372
CepA-44	cepA beta-lactamase	antibiotic inactivation	42	UC	1	1	1	0	0	367038	29926372
CepA-49	cepA beta-lactamase	antibiotic inactivation	42	UC	1	1	1	0	0	367038	29926372
cepA beta-lactamase	cepA beta-lactamase	antibiotic inactivation	42	UC	1	1	1	0	34	367038	29926372
CfiA10	CfiA beta-lactamase	antibiotic inactivation	42	UC	1	1	1	0	0	367038	29926372
CfiA14	CfiA beta-lactamase	antibiotic inactivation	42	UC	1	1	1	0	0	367038	29926372
CfiA17	CfiA beta-lactamase	antibiotic inactivation	42	UC	1	1	1	0	0	367038	29926372
CfiA18	CfiA beta-lactamase	antibiotic inactivation	42	UC	1	1	1	0	0	367038	29926372
CfiA19	CfiA beta-lactamase	antibiotic inactivation	42	UC	1	1	1	0	0	367038	29926372
CfiA2	CfiA beta-lactamase	antibiotic inactivation	42	UC	1	1	1	0	0	367038	29926372
CfiA21	CfiA beta-lactamase	antibiotic inactivation	42	UC	1	1	1	0	0	367038	29926372
CfiA24	CfiA beta-lactamase	antibiotic inactivation	42	UC	1	1	1	0	0	367038	29926372
CfiA27	CfiA beta-lactamase	antibiotic inactivation	42	UC	1	1	1	0	0	367038	29926372
CfiA4	CfiA beta-lactamase	antibiotic inactivation	42	UC	1	1	1	0	0	367038	29926372
CfiA8	CfiA beta-lactamase	antibiotic inactivation	42	UC	1	1	1	0	0	367038	29926372
CfiA9	CfiA beta-lactamase	antibiotic inactivation	42	UC	1	1	1	0	0	367038	29926372
CfxA	CfxA beta-lactamase	antibiotic inactivation	42	UC	1	1	1	0	8	367038	29926372
CfxA2	CfxA beta-lactamase	antibiotic inactivation	42	UC	1	1	1	1	79	367038	29926372
CfxA3	CfxA beta-lactamase	antibiotic inactivation	42	UC	1	1	1	2	11	367038	29926372
CfxA4	CfxA beta-lactamase	antibiotic inactivation	42	UC	1	1	1	4	38	367038	29926372
CfxA5	CfxA beta-lactamase	antibiotic inactivation	42	UC	1	1	1	0	6	367038	29926372
CfxA6	CfxA beta-lactamase	antibiotic inactivation	42	UC	1	1	1	20	0	367038	29926372
Chlamydia trachomatis 23S rRNA with mutation conferring resistance to macrolide antibiotics	23S rRNA with mutation conferring resistance to macrolide antibiotics	antibiotic target alteration	42	UC	1	1	1	41	2442	367038	29926372
Chlamydomonas reinhardtii 16S rRNA mutation in the rrnS gene conferring resistance to streptomycin	16s rRNA with mutation conferring resistance to aminoglycoside antibiotics	antibiotic target alteration	42	UC	1	1	1	28	1764	367038	29926372
Chlamydomonas reinhardtii 23S rRNA with mutation conferring resistance to Erythromycin	23S rRNA with mutation conferring resistance to macrolide antibiotics	antibiotic target alteration	42	UC	1	1	1	0	479	367038	29926372
Chlamydophila psittaci 16S rRNA mutation conferring resistance to spectinomycin	16s rRNA with mutation conferring resistance to aminoglycoside antibiotics	antibiotic target alteration	42	UC	1	1	1	11	1880	367038	29926372
clbA	Cfr 23S ribosomal RNA methyltransferase	antibiotic target alteration	42	UC	1	1	1	0	0	367038	29926372
Clostridioides difficile 23S rRNA with mutation conferring resistance to erythromycin and clindamycin	23S rRNA with mutation conferring resistance to macrolide antibiotics	antibiotic target alteration	42	UC	1	1	1	208	24198	367038	29926372
Clostridioides difficile EF-Tu mutants conferring resistance to elfamycin	elfamycin resistant EF-Tu	antibiotic target alteration	42	UC	1	1	1	6	476	367038	29926372
Clostridioides difficile gyrA conferring resistance to fluoroquinolones	fluoroquinolone resistant gyrA	antibiotic target alteration	42	UC	1	1	1	2	40	367038	29926372
Clostridioides difficile gyrB conferring resistance to fluoroquinolone	fluoroquinolone resistant gyrB	antibiotic target alteration	42	UC	1	1	1	0	46	367038	29926372
Clostridioides difficile murG with mutation conferring resistance to vancomycin	murG transferase	antibiotic target alteration	42	UC	1	1	1	0	0	367038	29926372
Clostridioides difficile rpoB with mutation conferring resistance to rifampicin	rifamycin-resistant beta-subunit of RNA polymerase (rpoB)	antibiotic target alteration; antibiotic target replacement	42	UC	1	1	1	4	181	367038	29926372
Clostridioides difficile rpoC with mutation conferring resistance to vancomycin	vancomycin-resistant beta prime subunit of RNA polymerase (rpoC)	antibiotic target alteration	42	UC	1	1	1	4	470	367038	29926372
Clostridium perfringens mprF	defensin resistant mprF	antibiotic target alteration	42	UC	1	1	1	0	0	367038	29926372
cmeB	resistance-nodulation-cell division (RND) antibiotic efflux pump	antibiotic efflux	42	UC	1	1	1	0	2	367038	29926372
CMH-1	CMH beta-lactamase	antibiotic inactivation	42	UC	1	1	1	0	0	367038	29926372
CMH-4	CMH beta-lactamase	antibiotic inactivation	42	UC	1	1	1	0	0	367038	29926372
cmlA5	major facilitator superfamily (MFS) antibiotic efflux pump	antibiotic efflux	42	UC	1	1	1	0	0	367038	29926372
cmlA6	major facilitator superfamily (MFS) antibiotic efflux pump	antibiotic efflux	42	UC	1	1	1	0	0	367038	29926372
CMY-101	CMY beta-lactamase	antibiotic inactivation	42	UC	1	1	1	0	0	367038	29926372
CMY-116	CMY beta-lactamase	antibiotic inactivation	42	UC	1	1	1	0	0	367038	29926372
CMY-12	CMY beta-lactamase	antibiotic inactivation	42	UC	1	1	1	0	0	367038	29926372
CMY-132	CMY beta-lactamase	antibiotic inactivation	42	UC	1	1	1	0	0	367038	29926372
CMY-146	CMY beta-lactamase	antibiotic inactivation	42	UC	1	1	1	0	80	367038	29926372
CMY-150	CMY beta-lactamase	antibiotic inactivation	42	UC	1	1	1	0	0	367038	29926372
CMY-157	CMY beta-lactamase	antibiotic inactivation	42	UC	1	1	1	0	0	367038	29926372
CMY-161	CMY beta-lactamase	antibiotic inactivation	42	UC	1	1	1	0	0	367038	29926372
CMY-2	CMY beta-lactamase	antibiotic inactivation	42	UC	1	1	1	0	0	367038	29926372
CMY-48	CMY beta-lactamase	antibiotic inactivation	42	UC	1	1	1	0	0	367038	29926372
CMY-66	CMY beta-lactamase	antibiotic inactivation	42	UC	1	1	1	0	0	367038	29926372
CMY-87	CMY beta-lactamase	antibiotic inactivation	42	UC	1	1	1	0	0	367038	29926372
CMY-9	CMY beta-lactamase	antibiotic inactivation	42	UC	1	1	1	0	0	367038	29926372
Corynebacterium striatum tetA	major facilitator superfamily (MFS) antibiotic efflux pump	antibiotic efflux	42	UC	1	1	1	0	0	367038	29926372
cprR	pmr phosphoethanolamine transferase	antibiotic target alteration; antibiotic efflux	42	UC	1	1	1	0	6	367038	29926372
cprS	pmr phosphoethanolamine transferase	antibiotic target alteration; antibiotic efflux	42	UC	1	1	1	0	0	367038	29926372
cpxA	resistance-nodulation-cell division (RND) antibiotic efflux pump	antibiotic efflux	42	UC	1	1	1	0	2	367038	29926372
CrcB	multidrug and toxic compound extrusion (MATE) transporter	antibiotic efflux	42	UC	1	1	1	0	0	367038	29926372
CRP	resistance-nodulation-cell division (RND) antibiotic efflux pump	antibiotic efflux	42	UC	1	1	1	0	0	367038	29926372
CSP-1	CSP beta-lactamase	antibiotic inactivation	42	UC	1	1	1	0	0	367038	29926372
CTX-M-1	CTX-M beta-lactamase	antibiotic inactivation	42	UC	1	1	1	0	0	367038	29926372
CTX-M-101	CTX-M beta-lactamase	antibiotic inactivation	42	UC	1	1	1	0	0	367038	29926372
CTX-M-103	CTX-M beta-lactamase	antibiotic inactivation	42	UC	1	1	1	0	4	367038	29926372
CTX-M-107	CTX-M beta-lactamase	antibiotic inactivation	42	UC	1	1	1	0	0	367038	29926372
CTX-M-123	CTX-M beta-lactamase	antibiotic inactivation	42	UC	1	1	1	0	0	367038	29926372
CTX-M-131	CTX-M beta-lactamase	antibiotic inactivation	42	UC	1	1	1	0	8	367038	29926372
CTX-M-139	CTX-M beta-lactamase	antibiotic inactivation	42	UC	1	1	1	0	0	367038	29926372
CTX-M-14	CTX-M beta-lactamase	antibiotic inactivation	42	UC	1	1	1	0	0	367038	29926372
CTX-M-155	CTX-M beta-lactamase	antibiotic inactivation	42	UC	1	1	1	0	0	367038	29926372
CTX-M-156	CTX-M beta-lactamase	antibiotic inactivation	42	UC	1	1	1	0	0	367038	29926372
CTX-M-157	CTX-M beta-lactamase	antibiotic inactivation	42	UC	1	1	1	0	0	367038	29926372
CTX-M-162	CTX-M beta-lactamase	antibiotic inactivation	42	UC	1	1	1	0	0	367038	29926372
CTX-M-183	CTX-M beta-lactamase	antibiotic inactivation	42	UC	1	1	1	0	0	367038	29926372
CTX-M-2	CTX-M beta-lactamase	antibiotic inactivation	42	UC	1	1	1	0	0	367038	29926372
CTX-M-20	CTX-M beta-lactamase	antibiotic inactivation	42	UC	1	1	1	0	0	367038	29926372
CTX-M-220	CTX-M beta-lactamase	antibiotic inactivation	42	UC	1	1	1	0	0	367038	29926372
CTX-M-23	CTX-M beta-lactamase	antibiotic inactivation	42	UC	1	1	1	0	0	367038	29926372
CTX-M-3	CTX-M beta-lactamase	antibiotic inactivation	42	UC	1	1	1	0	0	367038	29926372
CTX-M-35	CTX-M beta-lactamase	antibiotic inactivation	42	UC	1	1	1	0	0	367038	29926372
CTX-M-36	CTX-M beta-lactamase	antibiotic inactivation	42	UC	1	1	1	0	0	367038	29926372
CTX-M-42	CTX-M beta-lactamase	antibiotic inactivation	42	UC	1	1	1	0	0	367038	29926372
CTX-M-5	CTX-M beta-lactamase	antibiotic inactivation	42	UC	1	1	1	0	0	367038	29926372
CTX-M-50	CTX-M beta-lactamase	antibiotic inactivation	42	UC	1	1	1	0	0	367038	29926372
CTX-M-58	CTX-M beta-lactamase	antibiotic inactivation	42	UC	1	1	1	0	0	367038	29926372
CTX-M-61	CTX-M beta-lactamase	antibiotic inactivation	42	UC	1	1	1	0	0	367038	29926372
CTX-M-64	CTX-M beta-lactamase	antibiotic inactivation	42	UC	1	1	1	0	0	367038	29926372
CTX-M-66	CTX-M beta-lactamase	antibiotic inactivation	42	UC	1	1	1	0	0	367038	29926372
CTX-M-84	CTX-M beta-lactamase	antibiotic inactivation	42	UC	1	1	1	0	0	367038	29926372
CTX-M-88	CTX-M beta-lactamase	antibiotic inactivation	42	UC	1	1	1	0	0	367038	29926372
CTX-M-93	CTX-M beta-lactamase	antibiotic inactivation	42	UC	1	1	1	0	0	367038	29926372
Cutibacterium acnes 16S rRNA mutation conferring resistance to tetracycline	16S rRNA with mutation conferring resistance to tetracycline derivatives	antibiotic target alteration	42	UC	1	1	1	20	2087	367038	29926372
Cutibacterium acnes gyrA conferring resistance to fluoroquinolones	fluoroquinolone resistant gyrA	antibiotic target alteration	42	UC	1	1	1	0	29	367038	29926372
D-Ala-D-Ala ligase	van ligase	antibiotic target alteration	42	UC	1	1	1	0	0	367038	29926372
DES-1	DES beta-lactamase	antibiotic inactivation	42	UC	1	1	1	0	6	367038	29926372
determinant of bleomycin resistance	Bleomycin resistant protein	antibiotic inactivation	42	UC	1	1	1	0	0	367038	29926372
dfrA1	trimethoprim resistant dihydrofolate reductase dfr	antibiotic target replacement	42	UC	1	1	1	0	0	367038	29926372
dfrA12	trimethoprim resistant dihydrofolate reductase dfr	antibiotic target replacement	42	UC	1	1	1	0	0	367038	29926372
dfrA14	trimethoprim resistant dihydrofolate reductase dfr	antibiotic target replacement	42	UC	1	1	1	0	2	367038	29926372
dfrA17	trimethoprim resistant dihydrofolate reductase dfr	antibiotic target replacement	42	UC	1	1	1	0	0	367038	29926372
dfrA27	trimethoprim resistant dihydrofolate reductase dfr	antibiotic target replacement	42	UC	1	1	1	0	0	367038	29926372
DfrA36	trimethoprim resistant dihydrofolate reductase dfr	antibiotic target replacement	42	UC	1	1	1	0	0	367038	29926372
dfrA5	trimethoprim resistant dihydrofolate reductase dfr	antibiotic target replacement	42	UC	1	1	1	0	0	367038	29926372
dfrA7	trimethoprim resistant dihydrofolate reductase dfr	antibiotic target replacement	42	UC	1	1	1	0	0	367038	29926372
dfrD	trimethoprim resistant dihydrofolate reductase dfr	antibiotic target replacement	42	UC	1	1	1	0	0	367038	29926372
dfrE	trimethoprim resistant dihydrofolate reductase dfr	antibiotic target replacement	42	UC	1	1	1	0	0	367038	29926372
dfrF	trimethoprim resistant dihydrofolate reductase dfr	antibiotic target replacement	42	UC	1	1	1	2	42	367038	29926372
dfrK	trimethoprim resistant dihydrofolate reductase dfr	antibiotic target replacement	42	UC	1	1	1	0	0	367038	29926372
DHA-16	DHA beta-lactamase	antibiotic inactivation	42	UC	1	1	1	0	0	367038	29926372
DHA-21	DHA beta-lactamase	antibiotic inactivation	42	UC	1	1	1	0	0	367038	29926372
eatAv	ABC-F ATP-binding cassette ribosomal protection protein	antibiotic target protection	42	UC	1	1	1	0	0	367038	29926372
EC-14	EC beta-lactamase	antibiotic inactivation	42	UC	1	1	1	0	0	367038	29926372
EC-15	EC beta-lactamase	antibiotic inactivation	42	UC	1	1	1	0	0	367038	29926372
EC-5	EC beta-lactamase	antibiotic inactivation	42	UC	1	1	1	0	0	367038	29926372
EC-8	EC beta-lactamase	antibiotic inactivation	42	UC	1	1	1	0	0	367038	29926372
efmA	major facilitator superfamily (MFS) antibiotic efflux pump	antibiotic efflux	42	UC	1	1	1	0	0	367038	29926372
efpA	major facilitator superfamily (MFS) antibiotic efflux pump	antibiotic efflux	42	UC	1	1	1	0	10	367038	29926372
efrA	ATP-binding cassette (ABC) antibiotic efflux pump	antibiotic efflux	42	UC	1	1	1	0	8	367038	29926372
efrB	ATP-binding cassette (ABC) antibiotic efflux pump	antibiotic efflux	42	UC	1	1	1	0	0	367038	29926372
emeA	multidrug and toxic compound extrusion (MATE) transporter	antibiotic efflux	42	UC	1	1	1	0	0	367038	29926372
emrA	major facilitator superfamily (MFS) antibiotic efflux pump	antibiotic efflux	42	UC	1	1	1	0	1	367038	29926372
emrB	major facilitator superfamily (MFS) antibiotic efflux pump	antibiotic efflux	42	UC	1	1	1	0	0	367038	29926372
emrK	major facilitator superfamily (MFS) antibiotic efflux pump	antibiotic efflux	42	UC	1	1	1	0	0	367038	29926372
emrR	major facilitator superfamily (MFS) antibiotic efflux pump	antibiotic efflux	42	UC	1	1	1	0	3	367038	29926372
emrY	major facilitator superfamily (MFS) antibiotic efflux pump	antibiotic efflux	42	UC	1	1	1	0	0	367038	29926372
Enterobacter cloacae acrA	resistance-nodulation-cell division (RND) antibiotic efflux pump	antibiotic efflux	42	UC	1	1	1	0	14	367038	29926372
Enterococcus faecalis chloramphenicol acetyltransferase	chloramphenicol acetyltransferase (CAT)	antibiotic inactivation	42	UC	1	1	1	0	0	367038	29926372
Enterococcus faecalis cls conferring resistance to daptomycin	daptomycin resistant cls	antibiotic target alteration	42	UC	1	1	1	0	0	367038	29926372
Enterococcus faecalis gshF with mutation conferring daptomycin resistance	daptomycin resistant gshF	antibiotic target alteration	42	UC	1	1	1	0	0	367038	29926372
Enterococcus faecalis liaR mutant conferring daptomycin resistance	daptomycin resistant liaR	antibiotic target alteration; antibiotic efflux	42	UC	1	1	1	0	0	367038	29926372
Enterococcus faecalis liaS mutant conferring daptomycin resistance	daptomycin resistant liaS	antibiotic target alteration; antibiotic efflux	42	UC	1	1	1	0	0	367038	29926372
Enterococcus faecalis YybT with mutation conferring daptomycin resistance	daptomycin resistant YybT	antibiotic target alteration	42	UC	1	1	1	0	0	367038	29926372
Enterococcus faecium chloramphenicol acetyltransferase	chloramphenicol acetyltransferase (CAT)	antibiotic inactivation	42	UC	1	1	1	0	0	367038	29926372
Enterococcus faecium cls conferring resistance to daptomycin	daptomycin resistant cls	antibiotic target alteration	42	UC	1	1	1	0	0	367038	29926372
Enterococcus faecium EF-Tu mutants conferring resistance to GE2270A	elfamycin resistant EF-Tu	antibiotic target alteration	42	UC	1	1	1	8	877	367038	29926372
Enterococcus faecium liaR mutant conferring daptomycin resistance	daptomycin resistant liaR	antibiotic target alteration; antibiotic efflux	42	UC	1	1	1	0	0	367038	29926372
Enterococcus faecium liaS mutant conferring daptomycin resistance	daptomycin resistant liaS	antibiotic target alteration; antibiotic efflux	42	UC	1	1	1	0	0	367038	29926372
eptA	pmr phosphoethanolamine transferase	antibiotic target alteration	42	UC	1	1	1	0	6	367038	29926372
eptB	pmr phosphoethanolamine transferase	antibiotic target alteration	42	UC	1	1	1	0	0	367038	29926372
EreA2	macrolide esterase	antibiotic inactivation	42	UC	1	1	1	0	0	367038	29926372
EreD	macrolide esterase	antibiotic inactivation	42	UC	1	1	1	0	0	367038	29926372
Erm(35)	Erm 23S ribosomal RNA methyltransferase	antibiotic target alteration	42	UC	1	1	1	0	0	367038	29926372
Erm(49)	Erm 23S ribosomal RNA methyltransferase	antibiotic target alteration	42	UC	1	1	1	0	0	367038	29926372
ErmA	Erm 23S ribosomal RNA methyltransferase	antibiotic target alteration	42	UC	1	1	1	0	0	367038	29926372
ErmB	Erm 23S ribosomal RNA methyltransferase	antibiotic target alteration	42	UC	1	1	1	2	78	367038	29926372
ErmC	Erm 23S ribosomal RNA methyltransferase	antibiotic target alteration	42	UC	1	1	1	0	0	367038	29926372
ErmF	Erm 23S ribosomal RNA methyltransferase	antibiotic target alteration	42	UC	1	1	1	16	272	367038	29926372
ErmG	Erm 23S ribosomal RNA methyltransferase	antibiotic target alteration	42	UC	1	1	1	0	0	367038	29926372
ErmH	Erm 23S ribosomal RNA methyltransferase	antibiotic target alteration	42	UC	1	1	1	0	0	367038	29926372
ErmQ	Erm 23S ribosomal RNA methyltransferase	antibiotic target alteration	42	UC	1	1	1	0	0	367038	29926372
ErmT	Erm 23S ribosomal RNA methyltransferase	antibiotic target alteration	42	UC	1	1	1	0	0	367038	29926372
ErmX	Erm 23S ribosomal RNA methyltransferase	antibiotic target alteration	42	UC	1	1	1	0	17	367038	29926372
Escherichia coli 16S rRNA mutation conferring resistance to edeine	16s rRNA with mutation conferring resistance to peptide antibiotics	antibiotic target alteration	42	UC	1	1	1	0	433	367038	29926372
Escherichia coli 16S rRNA mutation in the rrnB gene conferring resistance to spectinomycin	16s rRNA with mutation conferring resistance to aminoglycoside antibiotics	antibiotic target alteration	42	UC	1	1	1	0	366	367038	29926372
Escherichia coli 16S rRNA mutation in the rrnB gene conferring resistance to streptomycin	16s rRNA with mutation conferring resistance to aminoglycoside antibiotics	antibiotic target alteration	42	UC	1	1	1	4	372	367038	29926372
Escherichia coli 16S rRNA mutation in the rrnB gene conferring resistance to tetracycline	16S rRNA with mutation conferring resistance to tetracycline derivatives	antibiotic target alteration	42	UC	1	1	1	2	435	367038	29926372
Escherichia coli 16S rRNA mutation in the rrsB gene conferring resistance to G418	16s rRNA with mutation conferring resistance to aminoglycoside antibiotics	antibiotic target alteration	42	UC	1	1	1	0	377	367038	29926372
Escherichia coli 16S rRNA mutation in the rrsB gene conferring resistance to gentamicin C	16s rRNA with mutation conferring resistance to aminoglycoside antibiotics	antibiotic target alteration	42	UC	1	1	1	0	346	367038	29926372
Escherichia coli 16S rRNA mutation in the rrsB gene conferring resistance to kanamycin A	16s rRNA with mutation conferring resistance to aminoglycoside antibiotics	antibiotic target alteration	42	UC	1	1	1	0	351	367038	29926372
Escherichia coli 16S rRNA mutation in the rrsB gene conferring resistance to neomycin	16s rRNA with mutation conferring resistance to aminoglycoside antibiotics	antibiotic target alteration	42	UC	1	1	1	1	379	367038	29926372
Escherichia coli 16S rRNA mutation in the rrsB gene conferring resistance to paromomycin	16s rRNA with mutation conferring resistance to aminoglycoside antibiotics	antibiotic target alteration	42	UC	1	1	1	2	362	367038	29926372
Escherichia coli 16S rRNA mutation in the rrsB gene conferring resistance to spectinomycin	16s rRNA with mutation conferring resistance to aminoglycoside antibiotics	antibiotic target alteration	42	UC	1	1	1	3	349	367038	29926372
Escherichia coli 16S rRNA mutation in the rrsB gene conferring resistance to streptomycin	16s rRNA with mutation conferring resistance to aminoglycoside antibiotics	antibiotic target alteration	42	UC	1	1	1	0	398	367038	29926372
Escherichia coli 16S rRNA mutation in the rrsB gene conferring resistance to tetracycline	16S rRNA with mutation conferring resistance to tetracycline derivatives	antibiotic target alteration	42	UC	1	1	1	0	349	367038	29926372
Escherichia coli 16S rRNA mutation in the rrsB gene conferring resistance to tobramycin	16s rRNA with mutation conferring resistance to aminoglycoside antibiotics	antibiotic target alteration	42	UC	1	1	1	4	403	367038	29926372
Escherichia coli 16S rRNA mutation in the rrsC gene conferring resistance to kasugamicin	16s rRNA with mutation conferring resistance to aminoglycoside antibiotics	antibiotic target alteration	42	UC	1	1	1	2	396	367038	29926372
Escherichia coli 16S rRNA mutation in the rrsH gene conferring resistance to spectinomycin	16s rRNA with mutation conferring resistance to aminoglycoside antibiotics	antibiotic target alteration	42	UC	1	1	1	4	899	367038	29926372
Escherichia coli 23S rRNA with mutation conferring resistance to chloramphenicol	23S rRNA with mutation conferring resistance to phenicol antibiotics	antibiotic target alteration	42	UC	1	1	1	14	397	367038	29926372
Escherichia coli 23S rRNA with mutation conferring resistance to clarithromycin	23S rRNA with mutation conferring resistance to macrolide antibiotics	antibiotic target alteration	42	UC	1	1	1	12	386	367038	29926372
Escherichia coli 23S rRNA with mutation conferring resistance to clindamycin	23S rRNA with mutation conferring resistance to lincosamide antibiotics	antibiotic target alteration	42	UC	1	1	1	12	443	367038	29926372
Escherichia coli 23S rRNA with mutation conferring resistance to macrolide antibiotics	23S rRNA with mutation conferring resistance to macrolide antibiotics	antibiotic target alteration	42	UC	1	1	1	7	376	367038	29926372
Escherichia coli 23S rRNA with mutation conferring resistance to oxazolidinone antibiotics	23S rRNA with mutation conferring resistance to oxazolidinone antibiotics	antibiotic target alteration	42	UC	1	1	1	8	403	367038	29926372
Escherichia coli acrA	resistance-nodulation-cell division (RND) antibiotic efflux pump	antibiotic efflux	42	UC	1	1	1	0	0	367038	29926372
Escherichia coli acrR with mutation conferring multidrug antibiotic resistance	resistance-nodulation-cell division (RND) antibiotic efflux pump	antibiotic target alteration; antibiotic efflux	42	UC	1	1	1	0	0	367038	29926372
Escherichia coli ampC	ampC-type beta-lactamase	antibiotic inactivation	42	UC	1	1	1	0	0	367038	29926372
Escherichia coli ampC1 beta-lactamase	ampC-type beta-lactamase	antibiotic inactivation	42	UC	1	1	1	0	0	367038	29926372
Escherichia coli ampH	ampC-type beta-lactamase	antibiotic inactivation	42	UC	1	1	1	0	0	367038	29926372
Escherichia coli CyaA with mutation conferring resistance to fosfomycin	antibiotic-resistant cya adenylate cyclase	antibiotic target alteration	42	UC	1	1	1	0	0	367038	29926372
Escherichia coli EF-Tu mutants conferring resistance to Enacyloxin IIa	elfamycin resistant EF-Tu	antibiotic target alteration	42	UC	1	1	1	2	270	367038	29926372
Escherichia coli EF-Tu mutants conferring resistance to kirromycin	elfamycin resistant EF-Tu	antibiotic target alteration	42	UC	1	1	1	4	338	367038	29926372
Escherichia coli EF-Tu mutants conferring resistance to Pulvomycin	elfamycin resistant EF-Tu	antibiotic target alteration	42	UC	1	1	1	5	274	367038	29926372
Escherichia coli emrE	small multidrug resistance (SMR) antibiotic efflux pump	antibiotic efflux	42	UC	1	1	1	0	0	367038	29926372
Escherichia coli folP with mutation conferring resistance to sulfonamides	sulfonamide resistant dihydropteroate synthase folP	antibiotic target alteration	42	UC	1	1	1	0	0	367038	29926372
Escherichia coli GlpT with mutation conferring resistance to fosfomycin	antibiotic-resistant GlpT	antibiotic target alteration	42	UC	1	1	1	0	6	367038	29926372
Escherichia coli gyrA conferring resistance to fluoroquinolones	fluoroquinolone resistant gyrA	antibiotic target alteration	42	UC	1	1	1	0	36	367038	29926372
Escherichia coli gyrA with mutation conferring resistance to triclosan	triclosan resistant gyrA	antibiotic target alteration	42	UC	1	1	1	0	18	367038	29926372
Escherichia coli gyrB conferring resistance to aminocoumarin	aminocoumarin resistant gyrB	antibiotic target alteration	42	UC	1	1	1	0	38	367038	29926372
Escherichia coli LamB	Sugar Porin (SP)	reduced permeability to antibiotic; resistance by absence	42	UC	1	1	1	0	4	367038	29926372
Escherichia coli marR mutant conferring antibiotic resistance	resistance-nodulation-cell division (RND) antibiotic efflux pump	antibiotic target alteration; antibiotic efflux	42	UC	1	1	1	0	0	367038	29926372
Escherichia coli mdfA	major facilitator superfamily (MFS) antibiotic efflux pump	antibiotic efflux	42	UC	1	1	1	0	2	367038	29926372
Escherichia coli MipA	MipA-interacting Protein	reduced permeability to antibiotic; resistance by absence	42	UC	1	1	1	0	0	367038	29926372
Escherichia coli murA with mutation conferring resistance to fosfomycin	antibiotic-resistant murA transferase	antibiotic target alteration	42	UC	1	1	1	0	0	367038	29926372
Escherichia coli nfsA mutations conferring resistance to nitrofurantoin	antibiotic resistant nfsA	antibiotic target alteration	42	UC	1	1	1	0	0	367038	29926372
Escherichia coli parC conferring resistance to fluoroquinolone	fluoroquinolone resistant parC	antibiotic target alteration	42	UC	1	1	1	0	4	367038	29926372
Escherichia coli parE conferring resistance to fluoroquinolones	fluoroquinolone resistant parE	antibiotic target alteration	42	UC	1	1	1	2	4	367038	29926372
Escherichia coli PtsI with mutation conferring resistance to fosfomycin	antibiotic-resistant ptsI phosphotransferase	antibiotic target alteration	42	UC	1	1	1	0	0	367038	29926372
Escherichia coli rpoB mutants conferring resistance to rifampicin	rifamycin-resistant beta-subunit of RNA polymerase (rpoB)	antibiotic target alteration; antibiotic target replacement	42	UC	1	1	1	2	984	367038	29926372
Escherichia coli soxR with mutation conferring antibiotic resistance	ATP-binding cassette (ABC) antibiotic efflux pump; major facilitator superfamily (MFS) antibiotic efflux pump; resistance-nodulation-cell division (RND) antibiotic efflux pump	antibiotic target alteration; antibiotic efflux	42	UC	1	1	1	0	0	367038	29926372
Escherichia coli soxS with mutation conferring antibiotic resistance	ATP-binding cassette (ABC) antibiotic efflux pump; major facilitator superfamily (MFS) antibiotic efflux pump; resistance-nodulation-cell division (RND) antibiotic efflux pump; General Bacterial Porin with reduced permeability to beta-lactams	antibiotic target alteration; antibiotic efflux; reduced permeability to antibiotic	42	UC	1	1	1	0	0	367038	29926372
Escherichia coli UhpA with mutation conferring resistance to fosfomycin	antibiotic-resistant UhpT	antibiotic target alteration	42	UC	1	1	1	0	0	367038	29926372
Escherichia coli UhpT with mutation conferring resistance to fosfomycin	antibiotic-resistant UhpT	antibiotic target alteration	42	UC	1	1	1	0	0	367038	29926372
evgA	major facilitator superfamily (MFS) antibiotic efflux pump; resistance-nodulation-cell division (RND) antibiotic efflux pump	antibiotic efflux	42	UC	1	1	1	0	0	367038	29926372
evgS	major facilitator superfamily (MFS) antibiotic efflux pump; resistance-nodulation-cell division (RND) antibiotic efflux pump	antibiotic efflux	42	UC	1	1	1	0	0	367038	29926372
farA	major facilitator superfamily (MFS) antibiotic efflux pump	antibiotic efflux	42	UC	1	1	1	0	0	367038	29926372
farB	major facilitator superfamily (MFS) antibiotic efflux pump	antibiotic efflux	42	UC	1	1	1	0	0	367038	29926372
floR	major facilitator superfamily (MFS) antibiotic efflux pump	antibiotic efflux	42	UC	1	1	1	0	0	367038	29926372
fosA	fosfomycin thiol transferase	antibiotic inactivation	42	UC	1	1	1	0	0	367038	29926372
FosA2	fosfomycin thiol transferase	antibiotic inactivation	42	UC	1	1	1	0	0	367038	29926372
FosA5	fosfomycin thiol transferase	antibiotic inactivation	42	UC	1	1	1	0	0	367038	29926372
FosA6	fosfomycin thiol transferase	antibiotic inactivation	42	UC	1	1	1	0	0	367038	29926372
FosA7	fosfomycin thiol transferase	antibiotic inactivation	42	UC	1	1	1	0	0	367038	29926372
FRI-1	FRI beta-lactamase	antibiotic inactivation	42	UC	1	1	1	0	0	367038	29926372
gadW	resistance-nodulation-cell division (RND) antibiotic efflux pump	antibiotic efflux	42	UC	1	1	1	0	0	367038	29926372
gadX	resistance-nodulation-cell division (RND) antibiotic efflux pump	antibiotic efflux	42	UC	1	1	1	0	0	367038	29926372
H-NS	major facilitator superfamily (MFS) antibiotic efflux pump; resistance-nodulation-cell division (RND) antibiotic efflux pump	antibiotic efflux	42	UC	1	1	1	0	2	367038	29926372
Haemophilus influenzae PBP3 conferring resistance to beta-lactam antibiotics	Penicillin-binding protein mutations conferring resistance to beta-lactam antibiotics	antibiotic target alteration	42	UC	1	1	1	0	0	367038	29926372
Haemophilus parainfluenzae gyrA conferring resistance to fluoroquinolones	fluoroquinolone resistant gyrA	antibiotic target alteration	42	UC	1	1	1	0	4	367038	29926372
Haemophilus parainfluenzae parC conferring resistance to fluoroquinolones	fluoroquinolone resistant parC	antibiotic target alteration	42	UC	1	1	1	0	12	367038	29926372
Halobacterium halobium 16S rRNA mutation conferring resistance to pactamycin	16S rRNA with mutation conferring resistance to pactamycin	antibiotic target alteration	42	UC	1	1	1	6	198	367038	29926372
Halobacterium halobium 23S rRNA mutation conferring resistance to chloramphenicol	23S rRNA with mutation conferring resistance to phenicol antibiotics	antibiotic target alteration	42	UC	1	1	1	0	18	367038	29926372
Helicobacter pylori 16S rRNA mutation conferring resistance to tetracycline	16S rRNA with mutation conferring resistance to tetracycline derivatives	antibiotic target alteration	42	UC	1	1	1	54	4656	367038	29926372
Helicobacter pylori 23S rRNA with mutation conferring resistance to clarithromycin	23S rRNA with mutation conferring resistance to macrolide antibiotics	antibiotic target alteration	42	UC	1	1	1	10	1209	367038	29926372
hmrM	multidrug and toxic compound extrusion (MATE) transporter	antibiotic efflux	42	UC	1	1	1	0	4	367038	29926372
IMP-4	IMP beta-lactamase	antibiotic inactivation	42	UC	1	1	1	0	0	367038	29926372
kdpE	kdpDE	antibiotic efflux	42	UC	1	1	1	2957	18391	367038	29926372
Klebsiella aerogenes acrR with mutation conferring multidrug antibiotic resistance	resistance-nodulation-cell division (RND) antibiotic efflux pump	antibiotic target alteration; antibiotic efflux	42	UC	1	1	1	0	0	367038	29926372
Klebsiella aerogenes omp36 with mutation	General Bacterial Porin with reduced permeability to beta-lactams	reduced permeability to antibiotic	42	UC	1	1	1	0	0	367038	29926372
Klebsiella mutant PhoP conferring antibiotic resistance to colistin	ATP-binding cassette (ABC) antibiotic efflux pump; pmr phosphoethanolamine transferase	antibiotic target alteration; antibiotic efflux	42	UC	1	1	1	0	0	367038	29926372
Klebsiella pneumoniae acrA	resistance-nodulation-cell division (RND) antibiotic efflux pump	antibiotic efflux	42	UC	1	1	1	0	0	367038	29926372
Klebsiella pneumoniae acrR with mutation conferring multidrug antibiotic resistance	resistance-nodulation-cell division (RND) antibiotic efflux pump	antibiotic target alteration; antibiotic efflux	42	UC	1	1	1	0	0	367038	29926372
Klebsiella pneumoniae KpnE	major facilitator superfamily (MFS) antibiotic efflux pump	antibiotic efflux	42	UC	1	1	1	0	0	367038	29926372
Klebsiella pneumoniae KpnF	major facilitator superfamily (MFS) antibiotic efflux pump	antibiotic efflux	42	UC	1	1	1	0	0	367038	29926372
Klebsiella pneumoniae KpnG	major facilitator superfamily (MFS) antibiotic efflux pump	antibiotic efflux	42	UC	1	1	1	0	4	367038	29926372
Klebsiella pneumoniae KpnH	major facilitator superfamily (MFS) antibiotic efflux pump	antibiotic efflux	42	UC	1	1	1	0	12	367038	29926372
Klebsiella pneumoniae OmpK35	General Bacterial Porin with reduced permeability to beta-lactams	reduced permeability to antibiotic; resistance by absence	42	UC	1	1	1	0	0	367038	29926372
Klebsiella pneumoniae OmpK36	General Bacterial Porin with reduced permeability to beta-lactams	reduced permeability to antibiotic; resistance by absence	42	UC	1	1	1	0	0	367038	29926372
Klebsiella pneumoniae OmpK37	General Bacterial Porin with reduced permeability to beta-lactams	reduced permeability to antibiotic	42	UC	1	1	1	0	0	367038	29926372
Klebsiella pneumoniae ramR mutants	resistance-nodulation-cell division (RND) antibiotic efflux pump	antibiotic target alteration; antibiotic efflux	42	UC	1	1	1	0	0	367038	29926372
KPC-35	KPC beta-lactamase	antibiotic inactivation	42	UC	1	1	1	0	0	367038	29926372
Lactobacillus reuteri cat-TC	chloramphenicol acetyltransferase (CAT)	antibiotic inactivation	42	UC	1	1	1	0	0	367038	29926372
LAP-1	LAP beta-lactamase	antibiotic inactivation	42	UC	1	1	1	0	0	367038	29926372
LAP-2	LAP beta-lactamase	antibiotic inactivation	42	UC	1	1	1	0	0	367038	29926372
LEN-3	LEN beta-lactamase	antibiotic inactivation	42	UC	1	1	1	0	0	367038	29926372
lin	lincosamide nucleotidyltransferase (LNU)	antibiotic inactivation	42	UC	1	1	1	0	0	367038	29926372
linG	lincosamide nucleotidyltransferase (LNU)	antibiotic inactivation	42	UC	1	1	1	0	0	367038	29926372
LlmA 23S ribosomal RNA methyltransferase	Llm 23S ribosomal RNA methyltransferase	antibiotic target alteration	42	UC	1	1	1	0	4	367038	29926372
lmrC	ABC-F ATP-binding cassette ribosomal protection protein	antibiotic target protection	42	UC	1	1	1	0	0	367038	29926372
lmrD	ATP-binding cassette (ABC) antibiotic efflux pump	antibiotic efflux	42	UC	1	1	1	0	0	367038	29926372
lnuA	lincosamide nucleotidyltransferase (LNU)	antibiotic inactivation	42	UC	1	1	1	0	0	367038	29926372
lnuB	lincosamide nucleotidyltransferase (LNU)	antibiotic inactivation	42	UC	1	1	1	0	0	367038	29926372
lnuC	lincosamide nucleotidyltransferase (LNU)	antibiotic inactivation	42	UC	1	1	1	0	50	367038	29926372
lnuD	lincosamide nucleotidyltransferase (LNU)	antibiotic inactivation	42	UC	1	1	1	0	0	367038	29926372
LnuP	lincosamide nucleotidyltransferase (LNU)	antibiotic inactivation	42	UC	1	1	1	0	0	367038	29926372
LpsA	Intrinsic peptide antibiotic resistant Lps	reduced permeability to antibiotic	42	UC	1	1	1	0	2	367038	29926372
LpsB	Intrinsic peptide antibiotic resistant Lps	reduced permeability to antibiotic	42	UC	1	1	1	0	0	367038	29926372
LptD	ATP-binding cassette (ABC) antibiotic efflux pump	antibiotic efflux	42	UC	1	1	1	0	0	367038	29926372
LpxC	Acinetobacter mutant Lpx gene conferring resistance to colistin	antibiotic target alteration	42	UC	1	1	1	0	0	367038	29926372
LRA-13	class C LRA beta-lactamase; class D LRA beta-lactamase	antibiotic inactivation	42	UC	1	1	1	0	0	367038	29926372
LRA-8	subclass B3 LRA beta-lactamase	antibiotic inactivation	42	UC	1	1	1	0	0	367038	29926372
lsa(D)	ABC-F ATP-binding cassette ribosomal protection protein	antibiotic target protection	42	UC	1	1	1	0	0	367038	29926372
lsaA	ABC-F ATP-binding cassette ribosomal protection protein	antibiotic target protection	42	UC	1	1	1	0	0	367038	29926372
lsaB	ABC-F ATP-binding cassette ribosomal protection protein	antibiotic target protection	42	UC	1	1	1	0	0	367038	29926372
lsaC	ABC-F ATP-binding cassette ribosomal protection protein	antibiotic target protection	42	UC	1	1	1	0	0	367038	29926372
lsaE	ABC-F ATP-binding cassette ribosomal protection protein	antibiotic target protection	42	UC	1	1	1	0	0	367038	29926372
macA	ATP-binding cassette (ABC) antibiotic efflux pump	antibiotic efflux	42	UC	1	1	1	0	0	367038	29926372
macB	ATP-binding cassette (ABC) antibiotic efflux pump	antibiotic efflux	42	UC	1	1	1	6	222	367038	29926372
marA	resistance-nodulation-cell division (RND) antibiotic efflux pump; General Bacterial Porin with reduced permeability to beta-lactams	antibiotic efflux; reduced permeability to antibiotic	42	UC	1	1	1	0	0	367038	29926372
MCR-1.2	MCR phosphoethanolamine transferase	antibiotic target alteration	42	UC	1	1	1	0	0	367038	29926372
MCR-1.5	MCR phosphoethanolamine transferase	antibiotic target alteration	42	UC	1	1	1	0	0	367038	29926372
MCR-5	MCR phosphoethanolamine transferase	antibiotic target alteration	42	UC	1	1	1	0	0	367038	29926372
MCR-5.2	MCR phosphoethanolamine transferase	antibiotic target alteration	42	UC	1	1	1	0	0	367038	29926372
MCR-9	MCR phosphoethanolamine transferase	antibiotic target alteration	42	UC	1	1	1	0	0	367038	29926372
mdsA	resistance-nodulation-cell division (RND) antibiotic efflux pump	antibiotic efflux	42	UC	1	1	1	0	0	367038	29926372
mdsB	resistance-nodulation-cell division (RND) antibiotic efflux pump	antibiotic efflux	42	UC	1	1	1	0	0	367038	29926372
mdsC	resistance-nodulation-cell division (RND) antibiotic efflux pump	antibiotic efflux	42	UC	1	1	1	0	0	367038	29926372
mdtA	resistance-nodulation-cell division (RND) antibiotic efflux pump	antibiotic efflux	42	UC	1	1	1	0	0	367038	29926372
mdtB	resistance-nodulation-cell division (RND) antibiotic efflux pump	antibiotic efflux	42	UC	1	1	1	0	2	367038	29926372
mdtC	resistance-nodulation-cell division (RND) antibiotic efflux pump	antibiotic efflux	42	UC	1	1	1	0	28	367038	29926372
mdtE	resistance-nodulation-cell division (RND) antibiotic efflux pump	antibiotic efflux	42	UC	1	1	1	0	2	367038	29926372
mdtF	resistance-nodulation-cell division (RND) antibiotic efflux pump	antibiotic efflux	42	UC	1	1	1	0	4	367038	29926372
mdtG	major facilitator superfamily (MFS) antibiotic efflux pump	antibiotic efflux	42	UC	1	1	1	0	0	367038	29926372
mdtH	major facilitator superfamily (MFS) antibiotic efflux pump	antibiotic efflux	42	UC	1	1	1	0	0	367038	29926372
mdtK	multidrug and toxic compound extrusion (MATE) transporter	antibiotic efflux	42	UC	1	1	1	0	0	367038	29926372
mdtM	major facilitator superfamily (MFS) antibiotic efflux pump	antibiotic efflux	42	UC	1	1	1	0	0	367038	29926372
mdtN	major facilitator superfamily (MFS) antibiotic efflux pump	antibiotic efflux	42	UC	1	1	1	0	2	367038	29926372
mdtO	major facilitator superfamily (MFS) antibiotic efflux pump	antibiotic efflux	42	UC	1	1	1	0	0	367038	29926372
mdtP	major facilitator superfamily (MFS) antibiotic efflux pump	antibiotic efflux	42	UC	1	1	1	0	0	367038	29926372
mecB	methicillin resistant PBP2	antibiotic target replacement	42	UC	1	1	1	0	0	367038	29926372
mecI	methicillin resistant PBP2	antibiotic target replacement	42	UC	1	1	1	0	0	367038	29926372
mecR1	methicillin resistant PBP2	antibiotic target replacement	42	UC	1	1	1	0	0	367038	29926372
Mef(En2)	major facilitator superfamily (MFS) antibiotic efflux pump	antibiotic efflux	42	UC	1	1	1	2	959	367038	29926372
mefB	major facilitator superfamily (MFS) antibiotic efflux pump	antibiotic efflux	42	UC	1	1	1	0	0	367038	29926372
mefE	major facilitator superfamily (MFS) antibiotic efflux pump	antibiotic efflux	42	UC	1	1	1	0	0	367038	29926372
mel	ABC-F ATP-binding cassette ribosomal protection protein	antibiotic target protection	42	UC	1	1	1	0	0	367038	29926372
mepA	multidrug and toxic compound extrusion (MATE) transporter	antibiotic efflux	42	UC	1	1	1	0	0	367038	29926372
mepR	multidrug and toxic compound extrusion (MATE) transporter	antibiotic efflux	42	UC	1	1	1	0	0	367038	29926372
MexA	resistance-nodulation-cell division (RND) antibiotic efflux pump	antibiotic efflux	42	UC	1	1	1	0	6	367038	29926372
MexB	resistance-nodulation-cell division (RND) antibiotic efflux pump	antibiotic efflux	42	UC	1	1	1	0	10	367038	29926372
MexC	resistance-nodulation-cell division (RND) antibiotic efflux pump	antibiotic efflux	42	UC	1	1	1	0	0	367038	29926372
MexD	resistance-nodulation-cell division (RND) antibiotic efflux pump	antibiotic efflux	42	UC	1	1	1	0	68	367038	29926372
MexE	resistance-nodulation-cell division (RND) antibiotic efflux pump	antibiotic efflux	42	UC	1	1	1	0	0	367038	29926372
MexF	resistance-nodulation-cell division (RND) antibiotic efflux pump	antibiotic efflux	42	UC	1	1	1	0	4	367038	29926372
mexG	resistance-nodulation-cell division (RND) antibiotic efflux pump	antibiotic efflux	42	UC	1	1	1	0	0	367038	29926372
mexH	resistance-nodulation-cell division (RND) antibiotic efflux pump	antibiotic efflux	42	UC	1	1	1	7	36	367038	29926372
mexI	resistance-nodulation-cell division (RND) antibiotic efflux pump	antibiotic efflux	42	UC	1	1	1	2	30	367038	29926372
mexJ	resistance-nodulation-cell division (RND) antibiotic efflux pump	antibiotic efflux	42	UC	1	1	1	0	0	367038	29926372
mexK	resistance-nodulation-cell division (RND) antibiotic efflux pump	antibiotic efflux	42	UC	1	1	1	2	4	367038	29926372
mexL	resistance-nodulation-cell division (RND) antibiotic efflux pump	antibiotic efflux	42	UC	1	1	1	0	0	367038	29926372
mexM	resistance-nodulation-cell division (RND) antibiotic efflux pump	antibiotic efflux	42	UC	1	1	1	0	0	367038	29926372
mexN	resistance-nodulation-cell division (RND) antibiotic efflux pump	antibiotic efflux	42	UC	1	1	1	0	2	367038	29926372
mexP	resistance-nodulation-cell division (RND) antibiotic efflux pump	antibiotic efflux	42	UC	1	1	1	0	0	367038	29926372
mexQ	resistance-nodulation-cell division (RND) antibiotic efflux pump	antibiotic efflux	42	UC	1	1	1	0	0	367038	29926372
mexR	resistance-nodulation-cell division (RND) antibiotic efflux pump	antibiotic target alteration; antibiotic efflux	42	UC	1	1	1	0	0	367038	29926372
MexS	resistance-nodulation-cell division (RND) antibiotic efflux pump	antibiotic efflux	42	UC	1	1	1	0	0	367038	29926372
MexT	resistance-nodulation-cell division (RND) antibiotic efflux pump	antibiotic efflux	42	UC	1	1	1	0	0	367038	29926372
mexV	resistance-nodulation-cell division (RND) antibiotic efflux pump	antibiotic efflux	42	UC	1	1	1	0	0	367038	29926372
mexW	resistance-nodulation-cell division (RND) antibiotic efflux pump	antibiotic efflux	42	UC	1	1	1	0	50	367038	29926372
mexX	resistance-nodulation-cell division (RND) antibiotic efflux pump	antibiotic efflux	42	UC	1	1	1	0	0	367038	29926372
mexY	resistance-nodulation-cell division (RND) antibiotic efflux pump	antibiotic efflux	42	UC	1	1	1	0	8	367038	29926372
mexZ	resistance-nodulation-cell division (RND) antibiotic efflux pump	antibiotic efflux	42	UC	1	1	1	0	0	367038	29926372
mgrA	ATP-binding cassette (ABC) antibiotic efflux pump; major facilitator superfamily (MFS) antibiotic efflux pump	antibiotic efflux	42	UC	1	1	1	0	0	367038	29926372
mgrB	ATP-binding cassette (ABC) antibiotic efflux pump; pmr phosphoethanolamine transferase	antibiotic target alteration; antibiotic efflux; resistance by absence	42	UC	1	1	1	0	0	367038	29926372
MIR-12	MIR beta-lactamase	antibiotic inactivation	42	UC	1	1	1	0	0	367038	29926372
MIR-3	MIR beta-lactamase	antibiotic inactivation	42	UC	1	1	1	0	0	367038	29926372
mlaD	ATP-binding cassette (ABC) antibiotic efflux pump	antibiotic efflux	42	UC	1	1	1	0	0	367038	29926372
mlaF	ATP-binding cassette (ABC) antibiotic efflux pump	antibiotic efflux	42	UC	1	1	1	0	0	367038	29926372
Moraxella catarrhalis 23S rRNA with mutation conferring resistance to macrolide antibiotics	23S rRNA with mutation conferring resistance to macrolide antibiotics	antibiotic target alteration	42	UC	1	1	1	14	2171	367038	29926372
Morganella morganii gyrB conferring resistance to fluoroquinolone	fluoroquinolone resistant gyrB	antibiotic target alteration	42	UC	1	1	1	0	485	367038	29926372
mphA	macrolide phosphotransferase (MPH)	antibiotic inactivation	42	UC	1	1	1	102	492	367038	29926372
mphC	macrolide phosphotransferase (MPH)	antibiotic inactivation	42	UC	1	1	1	0	0	367038	29926372
mphE	macrolide phosphotransferase (MPH)	antibiotic inactivation	42	UC	1	1	1	0	0	367038	29926372
msbA	ATP-binding cassette (ABC) antibiotic efflux pump	antibiotic efflux	42	UC	1	1	1	4	306	367038	29926372
msrA	ABC-F ATP-binding cassette ribosomal protection protein	antibiotic target protection	42	UC	1	1	1	0	0	367038	29926372
msrC	ABC-F ATP-binding cassette ribosomal protection protein	antibiotic target protection	42	UC	1	1	1	0	54	367038	29926372
msrE	ABC-F ATP-binding cassette ribosomal protection protein	antibiotic target protection	42	UC	1	1	1	0	0	367038	29926372
msrF	ABC-F ATP-binding cassette ribosomal protection protein	antibiotic target protection	42	UC	1	1	1	0	0	367038	29926372
msrH	ABC-F ATP-binding cassette ribosomal protection protein	antibiotic target protection	42	UC	1	1	1	0	0	367038	29926372
mtrA	resistance-nodulation-cell division (RND) antibiotic efflux pump	antibiotic efflux	42	UC	1	1	1	0	0	367038	29926372
mtrC	resistance-nodulation-cell division (RND) antibiotic efflux pump	antibiotic efflux	42	UC	1	1	1	0	0	367038	29926372
mtrD	resistance-nodulation-cell division (RND) antibiotic efflux pump	antibiotic efflux	42	UC	1	1	1	0	2	367038	29926372
mtrE	resistance-nodulation-cell division (RND) antibiotic efflux pump	antibiotic efflux	42	UC	1	1	1	0	0	367038	29926372
mupA	antibiotic-resistant isoleucyl-tRNA synthetase (ileS)	antibiotic target alteration	42	UC	1	1	1	0	0	367038	29926372
mupB	antibiotic-resistant isoleucyl-tRNA synthetase (ileS)	antibiotic target alteration	42	UC	1	1	1	0	0	367038	29926372
MuxA	resistance-nodulation-cell division (RND) antibiotic efflux pump	antibiotic efflux	42	UC	1	1	1	116	874	367038	29926372
MuxB	resistance-nodulation-cell division (RND) antibiotic efflux pump	antibiotic efflux	42	UC	1	1	1	0	4	367038	29926372
MuxC	resistance-nodulation-cell division (RND) antibiotic efflux pump	antibiotic efflux	42	UC	1	1	1	0	0	367038	29926372
Mycobaccterium abscessus 23S rRNA with mutation conferring resistance to clarithromycin	23S rRNA with mutation conferring resistance to macrolide antibiotics	antibiotic target alteration	42	UC	1	1	1	6	303	367038	29926372
Mycobacterium avium 23S rRNA with mutation conferring resistance to clarithromycin	23S rRNA with mutation conferring resistance to macrolide antibiotics	antibiotic target alteration	42	UC	1	1	1	2	310	367038	29926372
Mycobacterium intracellulare 23S rRNA with mutation conferring resistance to azithromycin	23S rRNA with mutation conferring resistance to macrolide antibiotics	antibiotic target alteration	42	UC	1	1	1	7	341	367038	29926372
Mycobacterium intracellulare 23S rRNA with mutation conferring resistance to clarithromycin	23S rRNA with mutation conferring resistance to macrolide antibiotics	antibiotic target alteration	42	UC	1	1	1	2	340	367038	29926372
Mycobacterium kansasii 23S rRNA with mutation conferring resistance to clarithromycin	23S rRNA with mutation conferring resistance to macrolide antibiotics	antibiotic target alteration	42	UC	1	1	1	6	655	367038	29926372
Mycobacterium leprae gyrB conferring resistance to fluoroquinolone	fluoroquinolone resistant gyrB	antibiotic target alteration	42	UC	1	1	1	0	2	367038	29926372
Mycobacterium leprae rpoB mutations conferring resistance to rifampicin	rifamycin-resistant beta-subunit of RNA polymerase (rpoB)	antibiotic target alteration; antibiotic target replacement	42	UC	1	1	1	2	134	367038	29926372
Mycobacterium tuberculosis 16S rRNA mutation conferring resistance to amikacin	16s rRNA with mutation conferring resistance to aminoglycoside antibiotics	antibiotic target alteration	42	UC	1	1	1	14	1033	367038	29926372
Mycobacterium tuberculosis 16S rRNA mutation conferring resistance to capreomycin	16s rRNA with mutation conferring resistance to aminoglycoside antibiotics	antibiotic target alteration	42	UC	1	1	1	8	1087	367038	29926372
Mycobacterium tuberculosis 16S rRNA mutation conferring resistance to kanamycin	16s rRNA with mutation conferring resistance to aminoglycoside antibiotics	antibiotic target alteration	42	UC	1	1	1	18	992	367038	29926372
Mycobacterium tuberculosis 16S rRNA mutation conferring resistance to streptomycin	16s rRNA with mutation conferring resistance to aminoglycoside antibiotics	antibiotic target alteration	42	UC	1	1	1	6	928	367038	29926372
Mycobacterium tuberculosis 16S rRNA mutation conferring resistance to viomycin	16s rRNA with mutation conferring resistance to peptide antibiotics	antibiotic target alteration	42	UC	1	1	1	4	1103	367038	29926372
Mycobacterium tuberculosis 23S rRNA mutation conferring resistance to capreomycin	23s rRNA with mutation conferring resistance to aminoglycoside antibiotics	antibiotic target alteration	42	UC	1	1	1	0	506	367038	29926372
Mycobacterium tuberculosis embA mutant conferring resistance to ethambutol	ethambutol resistant embA	antibiotic target alteration	42	UC	1	1	1	0	0	367038	29926372
Mycobacterium tuberculosis folC with mutation conferring resistance to para-aminosalicylic acid	aminosalicylate resistant dihydrofolate synthase	antibiotic target alteration	42	UC	1	1	1	0	0	367038	29926372
Mycobacterium tuberculosis gyrA conferring resistance to fluoroquinolones	fluoroquinolone resistant gyrA	antibiotic target alteration	42	UC	1	1	1	0	128	367038	29926372
Mycobacterium tuberculosis gyrB mutant conferring resistance to fluoroquinolone	fluoroquinolone resistant gyrB	antibiotic target alteration	42	UC	1	1	1	0	100	367038	29926372
Mycobacterium tuberculosis kasA mutant conferring resistance to isoniazid	antibiotic resistant kasA	antibiotic target alteration	42	UC	1	1	1	0	2	367038	29926372
Mycobacterium tuberculosis mutant embC conferring resistance to ethambutol	ethambutol resistant embC	antibiotic target alteration	42	UC	1	1	1	0	0	367038	29926372
Mycobacterium tuberculosis rpoB mutants conferring resistance to rifampicin	rifamycin-resistant beta-subunit of RNA polymerase (rpoB)	antibiotic target alteration; antibiotic target replacement	42	UC	1	1	1	0	161	367038	29926372
Mycobacterium tuberculosis rpsA mutations conferring resistance to Pyrazinamide	pyrazinamide resistant rpsA	antibiotic target alteration	42	UC	1	1	1	0	20	367038	29926372
Mycobacterium tuberculosis rpsL mutations conferring resistance to Streptomycin	antibiotic-resistant rpsL	antibiotic target alteration	42	UC	1	1	1	0	46	367038	29926372
Mycobacterium tuberculosis thyA with mutation conferring resistance to para-aminosalicylic acid	aminosalicylate resistant thymidylate synthase	antibiotic target alteration	42	UC	1	1	1	0	0	367038	29926372
Mycobacterium tuberculosis tlyA mutations conferring resistance to aminoglycosides	Antibiotic resistant tlyA	antibiotic target alteration	42	UC	1	1	1	0	0	367038	29926372
Mycobacteroides abscessus 16S rRNA mutation conferring resistance to amikacin	16s rRNA with mutation conferring resistance to aminoglycoside antibiotics	antibiotic target alteration	42	UC	1	1	1	8	878	367038	29926372
Mycobacteroides abscessus 16S rRNA mutation conferring resistance to gentamicin	16s rRNA with mutation conferring resistance to aminoglycoside antibiotics	antibiotic target alteration	42	UC	1	1	1	10	918	367038	29926372
Mycobacteroides abscessus 16S rRNA mutation conferring resistance to kanamycin	16s rRNA with mutation conferring resistance to aminoglycoside antibiotics	antibiotic target alteration	42	UC	1	1	1	13	858	367038	29926372
Mycobacteroides abscessus 16S rRNA mutation conferring resistance to neomycin	16s rRNA with mutation conferring resistance to aminoglycoside antibiotics	antibiotic target alteration	42	UC	1	1	1	10	930	367038	29926372
Mycobacteroides abscessus 16S rRNA mutation conferring resistance to tobramycin	16s rRNA with mutation conferring resistance to aminoglycoside antibiotics	antibiotic target alteration	42	UC	1	1	1	16	907	367038	29926372
Mycobacteroides chelonae 16S rRNA mutation conferring resistance to amikacin	16s rRNA with mutation conferring resistance to aminoglycoside antibiotics	antibiotic target alteration	42	UC	1	1	1	10	696	367038	29926372
Mycobacteroides chelonae 16S rRNA mutation conferring resistance to gentamicin C	16s rRNA with mutation conferring resistance to aminoglycoside antibiotics	antibiotic target alteration	42	UC	1	1	1	6	675	367038	29926372
Mycobacteroides chelonae 16S rRNA mutation conferring resistance to kanamycin A	16s rRNA with mutation conferring resistance to aminoglycoside antibiotics	antibiotic target alteration	42	UC	1	1	1	10	667	367038	29926372
Mycobacteroides chelonae 16S rRNA mutation conferring resistance to neomycin	16s rRNA with mutation conferring resistance to aminoglycoside antibiotics	antibiotic target alteration	42	UC	1	1	1	7	677	367038	29926372
Mycobacteroides chelonae 16S rRNA mutation conferring resistance to tobramycin	16s rRNA with mutation conferring resistance to aminoglycoside antibiotics	antibiotic target alteration	42	UC	1	1	1	6	670	367038	29926372
Mycobacteroides chelonae 23S rRNA with mutation conferring resistance to clarithromycin	23S rRNA with mutation conferring resistance to macrolide antibiotics	antibiotic target alteration	42	UC	1	1	1	8	746	367038	29926372
Mycobaterium leprae gyrA conferring resistance to fluoroquinolones	fluoroquinolone resistant gyrA	antibiotic target alteration	42	UC	1	1	1	0	4	367038	29926372
Mycolicibacterium smegmatis 16S rRNA mutation in the rrsA gene conferring resistance to hygromycin B	16s rRNA with mutation conferring resistance to aminoglycoside antibiotics	antibiotic target alteration	42	UC	1	1	1	18	3244	367038	29926372
Mycolicibacterium smegmatis 16S rRNA mutation in the rrsA gene conferring resistance to kanamycin A	16s rRNA with mutation conferring resistance to aminoglycoside antibiotics	antibiotic target alteration	42	UC	1	1	1	49	3274	367038	29926372
Mycolicibacterium smegmatis 16S rRNA mutation in the rrsA gene conferring resistance to neomycin	16s rRNA with mutation conferring resistance to aminoglycoside antibiotics	antibiotic target alteration	42	UC	1	1	1	22	3321	367038	29926372
Mycolicibacterium smegmatis 16S rRNA mutation in the rrsA gene conferring resistance to viomycin	16s rRNA with mutation conferring resistance to peptide antibiotics	antibiotic target alteration	42	UC	1	1	1	20	3234	367038	29926372
Mycolicibacterium smegmatis 16S rRNA mutation in the rrsB gene conferring resistance to hygromycin B	16s rRNA with mutation conferring resistance to aminoglycoside antibiotics	antibiotic target alteration	42	UC	1	1	1	0	85	367038	29926372
Mycolicibacterium smegmatis 16S rRNA mutation in the rrsB gene conferring resistance to kanamycin A	16s rRNA with mutation conferring resistance to aminoglycoside antibiotics	antibiotic target alteration	42	UC	1	1	1	7	603	367038	29926372
Mycolicibacterium smegmatis 16S rRNA mutation in the rrsB gene conferring resistance to neomycin	16s rRNA with mutation conferring resistance to aminoglycoside antibiotics	antibiotic target alteration	42	UC	1	1	1	2	594	367038	29926372
Mycolicibacterium smegmatis 16S rRNA mutation in the rrsB gene conferring resistance to streptomycin	16s rRNA with mutation conferring resistance to aminoglycoside antibiotics	antibiotic target alteration	42	UC	1	1	1	3	575	367038	29926372
Mycolicibacterium smegmatis 16S rRNA mutation in the rrsB gene conferring resistance to viomycin	16s rRNA with mutation conferring resistance to peptide antibiotics	antibiotic target alteration	42	UC	1	1	1	6	587	367038	29926372
Mycolicibacterium smegmatis 23S rRNA with mutation conferring resistance to clarithromycin	23S rRNA with mutation conferring resistance to macrolide antibiotics	antibiotic target alteration	42	UC	1	1	1	9	1207	367038	29926372
Mycolicibacterium smegmatis mutant ndh conferring resistance to isoniazid	antibiotic resistant ndh	antibiotic target alteration	42	UC	1	1	1	0	0	367038	29926372
Mycoplasma fermentans 23S rRNA with mutation conferring resistance to macrolide antibiotics	23S rRNA with mutation conferring resistance to macrolide antibiotics	antibiotic target alteration	42	UC	1	1	1	16	1028	367038	29926372
Mycoplasma gallisepticum 23S rRNA mutation conferring resistance to pleuromutilin antibiotics	23S rRNA with mutation conferring resistance to pleuromutilin antibiotics	antibiotic target alteration	42	UC	1	1	1	0	226	367038	29926372
Mycoplasma genitalium 23S rRNA mutations confers resistance to fluoroquinolone and macrolide antibiotics	23S rRNA with mutation conferring resistance to macrolide antibiotics	antibiotic target alteration	42	UC	1	1	1	8	863	367038	29926372
Mycoplasma Genitalium GyrA mutation confers resistance to fluoroquinolones	fluoroquinolone resistant gyrA	antibiotic target alteration	42	UC	1	1	1	0	4	367038	29926372
Mycoplasma Genitalium parC mutations confers resistance to Moxifloxacin	fluoroquinolone resistant parC	antibiotic target alteration	42	UC	1	1	1	0	0	367038	29926372
Mycoplasma hominis 23S rRNA with mutation conferring resistance to macrolide antibiotic	23S rRNA with mutation conferring resistance to macrolide antibiotics	antibiotic target alteration	42	UC	1	1	1	16	1564	367038	29926372
Mycoplasma hominis parC conferring resistance to fluoroquinolone	fluoroquinolone resistant parC	antibiotic target alteration	42	UC	1	1	1	0	0	367038	29926372
Mycoplasma pneumoniae 23S rRNA mutation conferring resistance to erythromycin	23S rRNA with mutation conferring resistance to macrolide antibiotics	antibiotic target alteration	42	UC	1	1	1	15	705	367038	29926372
myrA	non-erm 23S ribosomal RNA methyltransferase (G748)	antibiotic target alteration	42	UC	1	1	1	0	0	367038	29926372
nalC	resistance-nodulation-cell division (RND) antibiotic efflux pump	antibiotic efflux	42	UC	1	1	1	0	0	367038	29926372
nalD	resistance-nodulation-cell division (RND) antibiotic efflux pump	antibiotic efflux	42	UC	1	1	1	0	0	367038	29926372
NDM-1	NDM beta-lactamase	antibiotic inactivation	42	UC	1	1	1	0	0	367038	29926372
Neisseria gonorrhoea 23S rRNA with mutation conferring resistance to azithromycin	23S rRNA with mutation conferring resistance to macrolide antibiotics	antibiotic target alteration	42	UC	1	1	1	34	2442	367038	29926372
Neisseria gonorrhoea mtrR with mutation conferring resistance	resistance-nodulation-cell division (RND) antibiotic efflux pump	antibiotic efflux	42	UC	1	1	1	0	0	367038	29926372
Neisseria gonorrhoeae 16S rRNA mutation conferring resistance to spectinomycin	16s rRNA with mutation conferring resistance to aminoglycoside antibiotics	antibiotic target alteration	42	UC	1	1	1	42	3444	367038	29926372
Neisseria gonorrhoeae folP with mutation conferring resistance to sulfonamides	sulfonamide resistant dihydropteroate synthase folP	antibiotic target alteration	42	UC	1	1	1	0	0	367038	29926372
Neisseria gonorrhoeae gyrA conferring resistance to fluoroquinolones	fluoroquinolone resistant gyrA	antibiotic target alteration	42	UC	1	1	1	0	18	367038	29926372
Neisseria gonorrhoeae gyrB conferring resistance to zoliflodacin	Zoliflodacin resistant gyrB	antibiotic target alteration	42	UC	1	1	1	0	339	367038	29926372
Neisseria gonorrhoeae parC conferring resistance to fluoroquinolone	fluoroquinolone resistant parC	antibiotic target alteration	42	UC	1	1	1	0	12	367038	29926372
Neisseria gonorrhoeae PBP2 conferring resistance to beta-lactam antibiotics	Penicillin-binding protein mutations conferring resistance to beta-lactam antibiotics	antibiotic target alteration	42	UC	1	1	1	0	0	367038	29926372
Neisseria meningitidis 16S rRNA mutation conferring resistance to spectinomycin	16s rRNA with mutation conferring resistance to aminoglycoside antibiotics	antibiotic target alteration	42	UC	1	1	1	28	2381	367038	29926372
Nocardia rifampin resistant beta-subunit of RNA polymerase (rpoB2)	rifamycin-resistant beta-subunit of RNA polymerase (rpoB)	antibiotic target alteration; antibiotic target replacement	42	UC	1	1	1	0	132	367038	29926372
novA	ATP-binding cassette (ABC) antibiotic efflux pump	antibiotic efflux	42	UC	1	1	1	0	74	367038	29926372
OKP-A-4	OKP beta-lactamase	antibiotic inactivation	42	UC	1	1	1	0	0	367038	29926372
OKP-A-8	OKP beta-lactamase	antibiotic inactivation	42	UC	1	1	1	0	0	367038	29926372
oleB	ABC-F ATP-binding cassette ribosomal protection protein	antibiotic target protection	42	UC	1	1	1	0	72	367038	29926372
oleC	ATP-binding cassette (ABC) antibiotic efflux pump	antibiotic efflux	42	UC	1	1	1	0	0	367038	29926372
OmpA	General Bacterial Porin with reduced permeability to beta-lactams	reduced permeability to antibiotic	42	UC	1	1	1	0	0	367038	29926372
OpmB	resistance-nodulation-cell division (RND) antibiotic efflux pump	antibiotic efflux	42	UC	1	1	1	0	0	367038	29926372
opmD	resistance-nodulation-cell division (RND) antibiotic efflux pump	antibiotic efflux	42	UC	1	1	1	0	2	367038	29926372
opmE	resistance-nodulation-cell division (RND) antibiotic efflux pump	antibiotic efflux	42	UC	1	1	1	0	0	367038	29926372
OpmH	resistance-nodulation-cell division (RND) antibiotic efflux pump	antibiotic efflux	42	UC	1	1	1	0	0	367038	29926372
oprA	resistance-nodulation-cell division (RND) antibiotic efflux pump	antibiotic efflux	42	UC	1	1	1	0	0	367038	29926372
OprJ	resistance-nodulation-cell division (RND) antibiotic efflux pump	antibiotic efflux	42	UC	1	1	1	0	2	367038	29926372
OprM	resistance-nodulation-cell division (RND) antibiotic efflux pump	antibiotic efflux	42	UC	1	1	1	2	0	367038	29926372
OprN	resistance-nodulation-cell division (RND) antibiotic efflux pump	antibiotic efflux	42	UC	1	1	1	0	0	367038	29926372
OprZ	resistance-nodulation-cell division (RND) antibiotic efflux pump	antibiotic efflux	42	UC	1	1	1	0	0	367038	29926372
optrA	ABC-F ATP-binding cassette ribosomal protection protein	antibiotic target protection	42	UC	1	1	1	0	0	367038	29926372
oqxA	resistance-nodulation-cell division (RND) antibiotic efflux pump	antibiotic efflux	42	UC	1	1	1	0	0	367038	29926372
oqxB	resistance-nodulation-cell division (RND) antibiotic efflux pump	antibiotic efflux	42	UC	1	1	1	0	66	367038	29926372
otr(A)	tetracycline-resistant ribosomal protection protein	antibiotic target protection	42	UC	1	1	1	0	6	367038	29926372
otrC	ATP-binding cassette (ABC) antibiotic efflux pump	antibiotic efflux	42	UC	1	1	1	0	0	367038	29926372
OXA-1	OXA beta-lactamase	antibiotic inactivation	42	UC	1	1	1	0	0	367038	29926372
OXA-114v	OXA beta-lactamase	antibiotic inactivation	42	UC	1	1	1	0	0	367038	29926372
OXA-199	OXA beta-lactamase	antibiotic inactivation	42	UC	1	1	1	0	0	367038	29926372
OXA-209	OXA beta-lactamase	antibiotic inactivation	42	UC	1	1	1	0	0	367038	29926372
OXA-320	OXA beta-lactamase	antibiotic inactivation	42	UC	1	1	1	0	0	367038	29926372
OXA-334	OXA beta-lactamase	antibiotic inactivation	42	UC	1	1	1	0	0	367038	29926372
OXA-347	OXA beta-lactamase	antibiotic inactivation	42	UC	1	1	1	0	0	367038	29926372
OXA-405	OXA beta-lactamase	antibiotic inactivation	42	UC	1	1	1	0	0	367038	29926372
OXA-417	OXA beta-lactamase	antibiotic inactivation	42	UC	1	1	1	0	0	367038	29926372
OXA-420	OXA beta-lactamase	antibiotic inactivation	42	UC	1	1	1	0	0	367038	29926372
OXA-438	OXA beta-lactamase	antibiotic inactivation	42	UC	1	1	1	0	0	367038	29926372
OXA-451	OXA beta-lactamase	antibiotic inactivation	42	UC	1	1	1	0	4	367038	29926372
OXA-465	OXA beta-lactamase	antibiotic inactivation	42	UC	1	1	1	0	2	367038	29926372
OXA-50	OXA beta-lactamase	antibiotic inactivation	42	UC	1	1	1	0	0	367038	29926372
OXA-651	OXA beta-lactamase	antibiotic inactivation	42	UC	1	1	1	0	0	367038	29926372
OXA-846	OXA beta-lactamase	antibiotic inactivation	42	UC	1	1	1	0	0	367038	29926372
OXA-9	OXA beta-lactamase	antibiotic inactivation	42	UC	1	1	1	0	0	367038	29926372
OXA-926	OXA beta-lactamase	antibiotic inactivation	42	UC	1	1	1	0	0	367038	29926372
OXY-1-2	OXY beta-lactamase	antibiotic inactivation	42	UC	1	1	1	0	0	367038	29926372
OXY-3-1	OXY beta-lactamase	antibiotic inactivation	42	UC	1	1	1	0	0	367038	29926372
ParR	resistance-nodulation-cell division (RND) antibiotic efflux pump; Outer Membrane Porin (Opr)	antibiotic efflux; reduced permeability to antibiotic	42	UC	1	1	1	0	0	367038	29926372
ParS	resistance-nodulation-cell division (RND) antibiotic efflux pump; Outer Membrane Porin (Opr)	antibiotic efflux; reduced permeability to antibiotic	42	UC	1	1	1	0	0	367038	29926372
Pasteurella multocida 16S rRNA mutation conferring resistance to spectinomycin	16s rRNA with mutation conferring resistance to aminoglycoside antibiotics	antibiotic target alteration	42	UC	1	1	1	22	1550	367038	29926372
patA	ATP-binding cassette (ABC) antibiotic efflux pump	antibiotic efflux	42	UC	1	1	1	0	0	367038	29926372
patB	ATP-binding cassette (ABC) antibiotic efflux pump	antibiotic efflux	42	UC	1	1	1	0	4	367038	29926372
PC1 beta-lactamase (blaZ)	blaZ beta-lactamase	antibiotic inactivation	42	UC	1	1	1	0	0	367038	29926372
PDC-201	PDC beta-lactamase	antibiotic inactivation	42	UC	1	1	1	0	0	367038	29926372
PDC-257	PDC beta-lactamase	antibiotic inactivation	42	UC	1	1	1	0	0	367038	29926372
PDC-4	PDC beta-lactamase	antibiotic inactivation	42	UC	1	1	1	0	0	367038	29926372
PER-1	PER beta-lactamase	antibiotic inactivation	42	UC	1	1	1	0	0	367038	29926372
Planobispora rosea EF-Tu mutants conferring resistance to inhibitor GE2270A	elfamycin resistant EF-Tu	antibiotic target alteration	42	UC	1	1	1	4	690	367038	29926372
plasmid-encoded cat (pp-cat)	chloramphenicol acetyltransferase (CAT)	antibiotic inactivation	42	UC	1	1	1	0	0	367038	29926372
PmpM	multidrug and toxic compound extrusion (MATE) transporter	antibiotic efflux	42	UC	1	1	1	0	0	367038	29926372
pmrA	major facilitator superfamily (MFS) antibiotic efflux pump	antibiotic efflux	42	UC	1	1	1	0	0	367038	29926372
pmrF	pmr phosphoethanolamine transferase	antibiotic target alteration	42	UC	1	1	1	0	20	367038	29926372
porin OmpC	General Bacterial Porin with reduced permeability to beta-lactams	reduced permeability to antibiotic	42	UC	1	1	1	0	0	367038	29926372
poxtA	ABC-F ATP-binding cassette ribosomal protection protein	antibiotic target protection	42	UC	1	1	1	0	0	367038	29926372
pp-flo	major facilitator superfamily (MFS) antibiotic efflux pump	antibiotic efflux	42	UC	1	1	1	0	0	367038	29926372
Propionibacteria 23S rRNA with mutation conferring resistance to macrolide antibiotics	23S rRNA with mutation conferring resistance to macrolide antibiotics	antibiotic target alteration	42	UC	1	1	1	17	252	367038	29926372
Pseudomonas aeruginos catB6	chloramphenicol acetyltransferase (CAT)	antibiotic inactivation	42	UC	1	1	1	0	0	367038	29926372
Pseudomonas aeruginosa catB7	chloramphenicol acetyltransferase (CAT)	antibiotic inactivation	42	UC	1	1	1	0	0	367038	29926372
Pseudomonas aeruginosa CpxR	resistance-nodulation-cell division (RND) antibiotic efflux pump	antibiotic efflux	42	UC	1	1	1	0	8	367038	29926372
Pseudomonas aeruginosa emrE	small multidrug resistance (SMR) antibiotic efflux pump	antibiotic efflux	42	UC	1	1	1	0	2	367038	29926372
Pseudomonas aeruginosa gyrA and parC conferring resistance to fluoroquinolone	fluoroquinolone resistant parC	antibiotic target alteration	42	UC	1	1	1	0	8	367038	29926372
Pseudomonas aeruginosa gyrA conferring resistance to fluoroquinolones	fluoroquinolone resistant gyrA	antibiotic target alteration	42	UC	1	1	1	0	66	367038	29926372
Pseudomonas aeruginosa ompF with mutation	General Bacterial Porin with reduced permeability to beta-lactams	reduced permeability to antibiotic	42	UC	1	1	1	0	0	367038	29926372
Pseudomonas aeruginosa oprD with mutation conferring resistance to imipenem	Outer Membrane Porin (Opr)	reduced permeability to antibiotic	42	UC	1	1	1	0	0	367038	29926372
Pseudomonas aeruginosa parE conferring resistance to fluoroquinolones	fluoroquinolone resistant parE	antibiotic target alteration	42	UC	1	1	1	2	3	367038	29926372
Pseudomonas aeruginosa soxR	ATP-binding cassette (ABC) antibiotic efflux pump; major facilitator superfamily (MFS) antibiotic efflux pump; resistance-nodulation-cell division (RND) antibiotic efflux pump	antibiotic target alteration; antibiotic efflux	42	UC	1	1	1	0	0	367038	29926372
Pseudomonas mutant PhoP conferring resistance to colistin	ATP-binding cassette (ABC) antibiotic efflux pump; pmr phosphoethanolamine transferase	antibiotic target alteration; antibiotic efflux	42	UC	1	1	1	0	0	367038	29926372
Pseudomonas mutant PhoQ conferring resistance to colistin	ATP-binding cassette (ABC) antibiotic efflux pump; pmr phosphoethanolamine transferase	antibiotic target alteration; antibiotic efflux	42	UC	1	1	1	0	0	367038	29926372
qacE	major facilitator superfamily (MFS) antibiotic efflux pump	antibiotic efflux	42	UC	1	1	1	0	0	367038	29926372
qacEdelta1	major facilitator superfamily (MFS) antibiotic efflux pump	antibiotic efflux	42	UC	1	1	1	15	28	367038	29926372
qacL	small multidrug resistance (SMR) antibiotic efflux pump	antibiotic efflux	42	UC	1	1	1	0	0	367038	29926372
qepA	major facilitator superfamily (MFS) antibiotic efflux pump	antibiotic efflux	42	UC	1	1	1	0	0	367038	29926372
QepA4	major facilitator superfamily (MFS) antibiotic efflux pump	antibiotic efflux	42	UC	1	1	1	0	0	367038	29926372
QnrB1	quinolone resistance protein (qnr)	antibiotic target protection	42	UC	1	1	1	0	0	367038	29926372
QnrB10	quinolone resistance protein (qnr)	antibiotic target protection	42	UC	1	1	1	0	0	367038	29926372
QnrB12	quinolone resistance protein (qnr)	antibiotic target protection	42	UC	1	1	1	0	0	367038	29926372
QnrB19	quinolone resistance protein (qnr)	antibiotic target protection	42	UC	1	1	1	0	0	367038	29926372
QnrB2	quinolone resistance protein (qnr)	antibiotic target protection	42	UC	1	1	1	0	0	367038	29926372
QnrB30	quinolone resistance protein (qnr)	antibiotic target protection	42	UC	1	1	1	0	0	367038	29926372
QnrB32	quinolone resistance protein (qnr)	antibiotic target protection	42	UC	1	1	1	0	0	367038	29926372
QnrB49	quinolone resistance protein (qnr)	antibiotic target protection	42	UC	1	1	1	0	0	367038	29926372
qnrE1	quinolone resistance protein (qnr)	antibiotic target protection	42	UC	1	1	1	0	0	367038	29926372
QnrS1	quinolone resistance protein (qnr)	antibiotic target protection	42	UC	1	1	1	0	0	367038	29926372
QnrS10	quinolone resistance protein (qnr)	antibiotic target protection	42	UC	1	1	1	0	0	367038	29926372
QnrS11	quinolone resistance protein (qnr)	antibiotic target protection	42	UC	1	1	1	0	0	367038	29926372
QnrS12	quinolone resistance protein (qnr)	antibiotic target protection	42	UC	1	1	1	0	0	367038	29926372
QnrS15	quinolone resistance protein (qnr)	antibiotic target protection	42	UC	1	1	1	0	0	367038	29926372
QnrS3	quinolone resistance protein (qnr)	antibiotic target protection	42	UC	1	1	1	0	0	367038	29926372
QnrS4	quinolone resistance protein (qnr)	antibiotic target protection	42	UC	1	1	1	0	0	367038	29926372
QnrS7	quinolone resistance protein (qnr)	antibiotic target protection	42	UC	1	1	1	0	0	367038	29926372
QnrS8	quinolone resistance protein (qnr)	antibiotic target protection	42	UC	1	1	1	0	0	367038	29926372
QnrS9	quinolone resistance protein (qnr)	antibiotic target protection	42	UC	1	1	1	0	0	367038	29926372
ramA	resistance-nodulation-cell division (RND) antibiotic efflux pump; General Bacterial Porin with reduced permeability to beta-lactams	antibiotic efflux; reduced permeability to antibiotic	42	UC	1	1	1	0	0	367038	29926372
RanA	ATP-binding cassette (ABC) antibiotic efflux pump	antibiotic efflux	42	UC	1	1	1	0	0	367038	29926372
RbpA	RbpA bacterial RNA polymerase-binding protein	antibiotic target protection	42	UC	1	1	1	0	0	367038	29926372
RlmA(II)	non-erm 23S ribosomal RNA methyltransferase (G748)	antibiotic target alteration	42	UC	1	1	1	0	2	367038	29926372
rmtA	16S rRNA methyltransferase (G1405)	antibiotic target alteration	42	UC	1	1	1	0	0	367038	29926372
rmtB	16S rRNA methyltransferase (G1405)	antibiotic target alteration	42	UC	1	1	1	0	0	367038	29926372
rmtC	16S rRNA methyltransferase (G1405)	antibiotic target alteration	42	UC	1	1	1	0	0	367038	29926372
rmtD	16S rRNA methyltransferase (G1405)	antibiotic target alteration	42	UC	1	1	1	0	0	367038	29926372
rmtD2	16S rRNA methyltransferase (G1405)	antibiotic target alteration	42	UC	1	1	1	0	0	367038	29926372
rmtF	16S rRNA methyltransferase (G1405)	antibiotic target alteration	42	UC	1	1	1	0	0	367038	29926372
rmtG	16S rRNA methyltransferase (G1405)	antibiotic target alteration	42	UC	1	1	1	0	0	367038	29926372
rosA	major facilitator superfamily (MFS) antibiotic efflux pump	antibiotic efflux	42	UC	1	1	1	0	0	367038	29926372
rosB	major facilitator superfamily (MFS) antibiotic efflux pump	antibiotic efflux	42	UC	1	1	1	0	0	367038	29926372
rphB	rifampin phosphotransferase	antibiotic inactivation	42	UC	1	1	1	0	0	367038	29926372
rpld	50S rRNA with mutation conferring resistance to macrolide antibiotics	antibiotic target alteration	42	UC	1	1	1	0	0	367038	29926372
rsmA	resistance-nodulation-cell division (RND) antibiotic efflux pump	antibiotic efflux	42	UC	1	1	1	0	0	367038	29926372
salA	ABC-F ATP-binding cassette ribosomal protection protein	antibiotic target protection	42	UC	1	1	1	0	0	367038	29926372
Salmonella enterica gyrA conferring resistance to fluoroquinolones	fluoroquinolone resistant gyrA	antibiotic target alteration	42	UC	1	1	1	0	58	367038	29926372
Salmonella enterica gyrA with mutation conferring resistance to triclosan	triclosan resistant gyrA	antibiotic target alteration	42	UC	1	1	1	0	36	367038	29926372
Salmonella enterica parC conferring resistance to fluoroquinolones	fluoroquinolone resistant parC	antibiotic target alteration	42	UC	1	1	1	0	24	367038	29926372
Salmonella enterica ramR mutants	resistance-nodulation-cell division (RND) antibiotic efflux pump	antibiotic target alteration; antibiotic efflux	42	UC	1	1	1	0	0	367038	29926372
Salmonella enterica serovar Typhimurium 16S rRNA mutation in the rrsD gene conferring resistance to spectinomycin	16s rRNA with mutation conferring resistance to aminoglycoside antibiotics	antibiotic target alteration	42	UC	1	1	1	34	4825	367038	29926372
Salmonella enterica soxR with mutation conferring antibiotic resistance	ATP-binding cassette (ABC) antibiotic efflux pump; major facilitator superfamily (MFS) antibiotic efflux pump; resistance-nodulation-cell division (RND) antibiotic efflux pump	antibiotic target alteration; antibiotic efflux	42	UC	1	1	1	0	0	367038	29926372
Salmonella serovars gyrB conferring resistance to fluoroquinolone	fluoroquinolone resistant gyrB	antibiotic target alteration	42	UC	1	1	1	0	226	367038	29926372
Salmonella serovars parE conferring resistance to fluoroquinolones	fluoroquinolone resistant parE	antibiotic target alteration	42	UC	1	1	1	0	0	367038	29926372
Salmonella serovars soxS with mutation conferring antibiotic resistance	ATP-binding cassette (ABC) antibiotic efflux pump; major facilitator superfamily (MFS) antibiotic efflux pump; resistance-nodulation-cell division (RND) antibiotic efflux pump; General Bacterial Porin with reduced permeability to beta-lactams	antibiotic target alteration; antibiotic efflux; reduced permeability to antibiotic	42	UC	1	1	1	0	0	367038	29926372
SAT-1	streptothricin acetyltransferase (SAT)	antibiotic inactivation	42	UC	1	1	1	0	0	367038	29926372
SAT-4	streptothricin acetyltransferase (SAT)	antibiotic inactivation	42	UC	1	1	1	0	10	367038	29926372
SatA	streptothricin acetyltransferase (SAT)	antibiotic inactivation	42	UC	1	1	1	0	0	367038	29926372
SCO-1	SCO beta-lactamase	antibiotic inactivation	42	UC	1	1	1	0	0	367038	29926372
sdiA	resistance-nodulation-cell division (RND) antibiotic efflux pump	antibiotic efflux	42	UC	1	1	1	0	0	367038	29926372
Sed1 beta-lactamase	Sed beta-lactamase	antibiotic inactivation	42	UC	1	1	1	0	0	367038	29926372
Serratia marcescens Omp1	General Bacterial Porin with reduced permeability to beta-lactams	reduced permeability to antibiotic; resistance by absence	42	UC	1	1	1	0	0	367038	29926372
SGM-6	SGM beta-lactamase	antibiotic inactivation	42	UC	1	1	1	0	0	367038	29926372
Shigella flexneri gyrA conferring resistance to fluoroquinolones	fluoroquinolone resistant gyrA	antibiotic target alteration	42	UC	1	1	1	0	28	367038	29926372
Shigella flexneri parC conferring resistance to fluoroquinolones	fluoroquinolone resistant parC	antibiotic target alteration	42	UC	1	1	1	0	4	367038	29926372
SHV-1	SHV beta-lactamase	antibiotic inactivation	42	UC	1	1	1	0	0	367038	29926372
SHV-102	SHV beta-lactamase	antibiotic inactivation	42	UC	1	1	1	0	0	367038	29926372
SHV-103	SHV beta-lactamase	antibiotic inactivation	42	UC	1	1	1	0	0	367038	29926372
SHV-104	SHV beta-lactamase	antibiotic inactivation	42	UC	1	1	1	0	0	367038	29926372
SHV-105	SHV beta-lactamase	antibiotic inactivation	42	UC	1	1	1	0	0	367038	29926372
SHV-106	SHV beta-lactamase	antibiotic inactivation	42	UC	1	1	1	0	0	367038	29926372
SHV-107	SHV beta-lactamase	antibiotic inactivation	42	UC	1	1	1	0	0	367038	29926372
SHV-11	SHV beta-lactamase	antibiotic inactivation	42	UC	1	1	1	0	0	367038	29926372
SHV-110	SHV beta-lactamase	antibiotic inactivation	42	UC	1	1	1	0	0	367038	29926372
SHV-115	SHV beta-lactamase	antibiotic inactivation	42	UC	1	1	1	0	0	367038	29926372
SHV-119	SHV beta-lactamase	antibiotic inactivation	42	UC	1	1	1	0	0	367038	29926372
SHV-12	SHV beta-lactamase	antibiotic inactivation	42	UC	1	1	1	0	0	367038	29926372
SHV-120	SHV beta-lactamase	antibiotic inactivation	42	UC	1	1	1	0	0	367038	29926372
SHV-121	SHV beta-lactamase	antibiotic inactivation	42	UC	1	1	1	0	0	367038	29926372
SHV-127	SHV beta-lactamase	antibiotic inactivation	42	UC	1	1	1	0	0	367038	29926372
SHV-129	SHV beta-lactamase	antibiotic inactivation	42	UC	1	1	1	0	0	367038	29926372
SHV-13	SHV beta-lactamase	antibiotic inactivation	42	UC	1	1	1	0	0	367038	29926372
SHV-134	SHV beta-lactamase	antibiotic inactivation	42	UC	1	1	1	0	0	367038	29926372
SHV-135	SHV beta-lactamase	antibiotic inactivation	42	UC	1	1	1	0	0	367038	29926372
SHV-14	SHV beta-lactamase	antibiotic inactivation	42	UC	1	1	1	0	0	367038	29926372
SHV-142	SHV beta-lactamase	antibiotic inactivation	42	UC	1	1	1	0	0	367038	29926372
SHV-143	SHV beta-lactamase	antibiotic inactivation	42	UC	1	1	1	0	0	367038	29926372
SHV-145	SHV beta-lactamase	antibiotic inactivation	42	UC	1	1	1	0	0	367038	29926372
SHV-146	SHV beta-lactamase	antibiotic inactivation	42	UC	1	1	1	0	0	367038	29926372
SHV-148	SHV beta-lactamase	antibiotic inactivation	42	UC	1	1	1	0	0	367038	29926372
SHV-151	SHV beta-lactamase	antibiotic inactivation	42	UC	1	1	1	0	0	367038	29926372
SHV-152	SHV beta-lactamase	antibiotic inactivation	42	UC	1	1	1	0	0	367038	29926372
SHV-153	SHV beta-lactamase	antibiotic inactivation	42	UC	1	1	1	0	0	367038	29926372
SHV-155	SHV beta-lactamase	antibiotic inactivation	42	UC	1	1	1	0	0	367038	29926372
SHV-156	SHV beta-lactamase	antibiotic inactivation	42	UC	1	1	1	0	0	367038	29926372
SHV-16	SHV beta-lactamase	antibiotic inactivation	42	UC	1	1	1	0	0	367038	29926372
SHV-168	SHV beta-lactamase	antibiotic inactivation	42	UC	1	1	1	0	0	367038	29926372
SHV-172	SHV beta-lactamase	antibiotic inactivation	42	UC	1	1	1	0	0	367038	29926372
SHV-173	SHV beta-lactamase	antibiotic inactivation	42	UC	1	1	1	0	4	367038	29926372
SHV-179	SHV beta-lactamase	antibiotic inactivation	42	UC	1	1	1	0	0	367038	29926372
SHV-18	SHV beta-lactamase	antibiotic inactivation	42	UC	1	1	1	0	0	367038	29926372
SHV-180	SHV beta-lactamase	antibiotic inactivation	42	UC	1	1	1	0	0	367038	29926372
SHV-183	SHV beta-lactamase	antibiotic inactivation	42	UC	1	1	1	0	0	367038	29926372
SHV-186	SHV beta-lactamase	antibiotic inactivation	42	UC	1	1	1	0	0	367038	29926372
SHV-187	SHV beta-lactamase	antibiotic inactivation	42	UC	1	1	1	0	0	367038	29926372
SHV-188	SHV beta-lactamase	antibiotic inactivation	42	UC	1	1	1	0	0	367038	29926372
SHV-189	SHV beta-lactamase	antibiotic inactivation	42	UC	1	1	1	0	0	367038	29926372
SHV-199	SHV beta-lactamase	antibiotic inactivation	42	UC	1	1	1	0	0	367038	29926372
SHV-1b-b	SHV beta-lactamase	antibiotic inactivation	42	UC	1	1	1	0	0	367038	29926372
SHV-2	SHV beta-lactamase	antibiotic inactivation	42	UC	1	1	1	0	0	367038	29926372
SHV-200	SHV beta-lactamase	antibiotic inactivation	42	UC	1	1	1	0	0	367038	29926372
SHV-203	SHV beta-lactamase	antibiotic inactivation	42	UC	1	1	1	0	0	367038	29926372
SHV-204	SHV beta-lactamase	antibiotic inactivation	42	UC	1	1	1	0	0	367038	29926372
SHV-205	SHV beta-lactamase	antibiotic inactivation	42	UC	1	1	1	0	0	367038	29926372
SHV-207	SHV beta-lactamase	antibiotic inactivation	42	UC	1	1	1	0	0	367038	29926372
SHV-208	SHV beta-lactamase	antibiotic inactivation	42	UC	1	1	1	0	0	367038	29926372
SHV-211	SHV beta-lactamase	antibiotic inactivation	42	UC	1	1	1	0	0	367038	29926372
SHV-217	SHV beta-lactamase	antibiotic inactivation	42	UC	1	1	1	0	0	367038	29926372
SHV-218	SHV beta-lactamase	antibiotic inactivation	42	UC	1	1	1	0	0	367038	29926372
SHV-219	SHV beta-lactamase	antibiotic inactivation	42	UC	1	1	1	0	0	367038	29926372
SHV-220	SHV beta-lactamase	antibiotic inactivation	42	UC	1	1	1	0	0	367038	29926372
SHV-221	SHV beta-lactamase	antibiotic inactivation	42	UC	1	1	1	0	0	367038	29926372
SHV-222	SHV beta-lactamase	antibiotic inactivation	42	UC	1	1	1	0	0	367038	29926372
SHV-223	SHV beta-lactamase	antibiotic inactivation	42	UC	1	1	1	0	0	367038	29926372
SHV-227	SHV beta-lactamase	antibiotic inactivation	42	UC	1	1	1	0	0	367038	29926372
SHV-228	SHV beta-lactamase	antibiotic inactivation	42	UC	1	1	1	0	0	367038	29926372
SHV-24	SHV beta-lactamase	antibiotic inactivation	42	UC	1	1	1	0	0	367038	29926372
SHV-25	SHV beta-lactamase	antibiotic inactivation	42	UC	1	1	1	0	0	367038	29926372
SHV-26	SHV beta-lactamase	antibiotic inactivation	42	UC	1	1	1	0	0	367038	29926372
SHV-27	SHV beta-lactamase	antibiotic inactivation	42	UC	1	1	1	0	0	367038	29926372
SHV-28	SHV beta-lactamase	antibiotic inactivation	42	UC	1	1	1	0	0	367038	29926372
SHV-2A	SHV beta-lactamase	antibiotic inactivation	42	UC	1	1	1	0	0	367038	29926372
SHV-31	SHV beta-lactamase	antibiotic inactivation	42	UC	1	1	1	0	0	367038	29926372
SHV-32	SHV beta-lactamase	antibiotic inactivation	42	UC	1	1	1	0	0	367038	29926372
SHV-33	SHV beta-lactamase	antibiotic inactivation	42	UC	1	1	1	0	0	367038	29926372
SHV-36	SHV beta-lactamase	antibiotic inactivation	42	UC	1	1	1	0	0	367038	29926372
SHV-38	SHV beta-lactamase	antibiotic inactivation	42	UC	1	1	1	0	0	367038	29926372
SHV-4	SHV beta-lactamase	antibiotic inactivation	42	UC	1	1	1	0	0	367038	29926372
SHV-40	SHV beta-lactamase	antibiotic inactivation	42	UC	1	1	1	0	0	367038	29926372
SHV-41	SHV beta-lactamase	antibiotic inactivation	42	UC	1	1	1	0	0	367038	29926372
SHV-49	SHV beta-lactamase	antibiotic inactivation	42	UC	1	1	1	0	0	367038	29926372
SHV-5	SHV beta-lactamase	antibiotic inactivation	42	UC	1	1	1	0	0	367038	29926372
SHV-51	SHV beta-lactamase	antibiotic inactivation	42	UC	1	1	1	0	0	367038	29926372
SHV-56	SHV beta-lactamase	antibiotic inactivation	42	UC	1	1	1	0	0	367038	29926372
SHV-61	SHV beta-lactamase	antibiotic inactivation	42	UC	1	1	1	0	0	367038	29926372
SHV-62	SHV beta-lactamase	antibiotic inactivation	42	UC	1	1	1	0	0	367038	29926372
SHV-63	SHV beta-lactamase	antibiotic inactivation	42	UC	1	1	1	0	0	367038	29926372
SHV-64	SHV beta-lactamase	antibiotic inactivation	42	UC	1	1	1	0	0	367038	29926372
SHV-66	SHV beta-lactamase	antibiotic inactivation	42	UC	1	1	1	0	0	367038	29926372
SHV-67	SHV beta-lactamase	antibiotic inactivation	42	UC	1	1	1	0	0	367038	29926372
SHV-7	SHV beta-lactamase	antibiotic inactivation	42	UC	1	1	1	0	0	367038	29926372
SHV-70	SHV beta-lactamase	antibiotic inactivation	42	UC	1	1	1	0	0	367038	29926372
SHV-71	SHV beta-lactamase	antibiotic inactivation	42	UC	1	1	1	0	0	367038	29926372
SHV-72	SHV beta-lactamase	antibiotic inactivation	42	UC	1	1	1	0	0	367038	29926372
SHV-74	SHV beta-lactamase	antibiotic inactivation	42	UC	1	1	1	0	0	367038	29926372
SHV-75	SHV beta-lactamase	antibiotic inactivation	42	UC	1	1	1	0	0	367038	29926372
SHV-76	SHV beta-lactamase	antibiotic inactivation	42	UC	1	1	1	0	0	367038	29926372
SHV-78	SHV beta-lactamase	antibiotic inactivation	42	UC	1	1	1	0	0	367038	29926372
SHV-79	SHV beta-lactamase	antibiotic inactivation	42	UC	1	1	1	0	0	367038	29926372
SHV-8	SHV beta-lactamase	antibiotic inactivation	42	UC	1	1	1	0	0	367038	29926372
SHV-86	SHV beta-lactamase	antibiotic inactivation	42	UC	1	1	1	0	0	367038	29926372
SHV-9	SHV beta-lactamase	antibiotic inactivation	42	UC	1	1	1	2	24	367038	29926372
SHV-93	SHV beta-lactamase	antibiotic inactivation	42	UC	1	1	1	0	0	367038	29926372
SHV-94	SHV beta-lactamase	antibiotic inactivation	42	UC	1	1	1	0	0	367038	29926372
SHV-95	SHV beta-lactamase	antibiotic inactivation	42	UC	1	1	1	0	0	367038	29926372
SHV-96	SHV beta-lactamase	antibiotic inactivation	42	UC	1	1	1	0	0	367038	29926372
SHV-98	SHV beta-lactamase	antibiotic inactivation	42	UC	1	1	1	0	0	367038	29926372
smeA	resistance-nodulation-cell division (RND) antibiotic efflux pump	antibiotic efflux	42	UC	1	1	1	0	0	367038	29926372
smeB	resistance-nodulation-cell division (RND) antibiotic efflux pump	antibiotic efflux	42	UC	1	1	1	0	38	367038	29926372
smeC	resistance-nodulation-cell division (RND) antibiotic efflux pump	antibiotic efflux	42	UC	1	1	1	0	0	367038	29926372
smeD	resistance-nodulation-cell division (RND) antibiotic efflux pump	antibiotic efflux	42	UC	1	1	1	0	3	367038	29926372
smeE	resistance-nodulation-cell division (RND) antibiotic efflux pump	antibiotic efflux	42	UC	1	1	1	2	15	367038	29926372
smeF	resistance-nodulation-cell division (RND) antibiotic efflux pump	antibiotic efflux	42	UC	1	1	1	0	2	367038	29926372
smeR	resistance-nodulation-cell division (RND) antibiotic efflux pump	antibiotic efflux	42	UC	1	1	1	0	30	367038	29926372
smeS	resistance-nodulation-cell division (RND) antibiotic efflux pump	antibiotic efflux	42	UC	1	1	1	0	8	367038	29926372
srmB	ABC-F ATP-binding cassette ribosomal protection protein	antibiotic target protection	42	UC	1	1	1	0	12	367038	29926372
SRT-2	SRT beta-lactamase	antibiotic inactivation	42	UC	1	1	1	0	0	367038	29926372
Staphylococcus aureus 23S rRNA with mutation conferring resistance to linezolid	23S rRNA with mutation conferring resistance to linezolid antibiotics	antibiotic target alteration	42	UC	1	1	1	127	16497	367038	29926372
Staphylococcus aureus cls conferring resistance to daptomycin	daptomycin resistant cls	antibiotic target alteration	42	UC	1	1	1	0	0	367038	29926372
Staphylococcus aureus GlpT with mutation conferring resistance to fosfomycin	antibiotic-resistant GlpT	antibiotic target alteration	42	UC	1	1	1	0	0	367038	29926372
Staphylococcus aureus gyrA conferring resistance to fluoroquinolones	fluoroquinolone resistant gyrA	antibiotic target alteration	42	UC	1	1	1	0	20	367038	29926372
Staphylococcus aureus gyrB conferring resistance to aminocoumarin	aminocoumarin resistant gyrB	antibiotic target alteration	42	UC	1	1	1	2	80	367038	29926372
Staphylococcus aureus ileS with mutation conferring resistance to mupirocin	antibiotic-resistant isoleucyl-tRNA synthetase (ileS)	antibiotic target alteration	42	UC	1	1	1	0	4	367038	29926372
Staphylococcus aureus LmrS	major facilitator superfamily (MFS) antibiotic efflux pump	antibiotic efflux	42	UC	1	1	1	0	10	367038	29926372
Staphylococcus aureus murA with mutation conferring resistance to fosfomycin	antibiotic-resistant murA transferase	antibiotic target alteration	42	UC	1	1	1	0	0	367038	29926372
Staphylococcus aureus norA	major facilitator superfamily (MFS) antibiotic efflux pump	antibiotic efflux	42	UC	1	1	1	0	0	367038	29926372
Staphylococcus aureus parC conferring resistance to fluoroquinolone	fluoroquinolone resistant parC	antibiotic target alteration	42	UC	1	1	1	2	6	367038	29926372
Staphylococcus aureus parE conferring resistance to aminocoumarin	aminocoumarin resistant parE	antibiotic target alteration	42	UC	1	1	1	0	103	367038	29926372
Staphylococcus aureus parE conferring resistance to fluoroquinolones	fluoroquinolone resistant parE	antibiotic target alteration	42	UC	1	1	1	0	110	367038	29926372
Staphylococcus aureus rpoB mutants conferring resistance to daptomycin	daptomycin resistant beta-subunit of RNA polymerase (rpoB)	antibiotic target alteration	42	UC	1	1	1	2	76	367038	29926372
Staphylococcus aureus rpoB mutants conferring resistance to rifampicin	rifamycin-resistant beta-subunit of RNA polymerase (rpoB)	antibiotic target alteration; antibiotic target replacement	42	UC	1	1	1	0	90	367038	29926372
Staphylococcus aureus rpoC conferring resistance to daptomycin	daptomycin-resistant beta prime subunit of RNA polymerase (rpoC)	antibiotic target alteration	42	UC	1	1	1	4	404	367038	29926372
Staphylococcus aureus walK with mutation conferring daptomycin resistance	daptomycin resistant walK	antibiotic target alteration	42	UC	1	1	1	0	0	367038	29926372
Staphylococcus mutant fusA gene conferring resistance to fusidic acid	antibiotic resistant fusA	antibiotic target alteration	42	UC	1	1	1	6	497	367038	29926372
Staphylococcus mutant fusE gene conferring resistance to fusidic acid	antibiotic resistant fusE	antibiotic target alteration	42	UC	1	1	1	0	10	367038	29926372
Streptococcus agalactiae mprF	defensin resistant mprF	antibiotic target alteration	42	UC	1	1	1	0	0	367038	29926372
Streptococcus mitis CdsA with mutation conferring daptomycin resistance	daptomycin resistant CdsA	antibiotic target alteration	42	UC	1	1	1	0	0	367038	29926372
Streptococcus pneumoniae 23S rRNA mutation conferring resistance to macrolides and streptogramins antibiotics	23S rRNA with mutation conferring resistance to macrolide antibiotics; 23S rRNA with mutation conferring resistance to streptogramins antibiotics	antibiotic target alteration	42	UC	1	1	1	68	7180	367038	29926372
Streptococcus pneumoniae 23S rRNA with mutation conferring resistance to macrolide antibiotics	23S rRNA with mutation conferring resistance to macrolide antibiotics	antibiotic target alteration	42	UC	1	1	1	46	5915	367038	29926372
Streptococcus pneumoniae parC conferring resistance to fluoroquinolone	fluoroquinolone resistant parC	antibiotic target alteration	42	UC	1	1	1	0	0	367038	29926372
Streptococcus pneumoniae PBP1a conferring resistance to amoxicillin	Penicillin-binding protein mutations conferring resistance to beta-lactam antibiotics	antibiotic target alteration	42	UC	1	1	1	0	0	367038	29926372
Streptococcus pneumoniae PBP2b conferring resistance to amoxicillin	Penicillin-binding protein mutations conferring resistance to beta-lactam antibiotics	antibiotic target alteration	42	UC	1	1	1	0	0	367038	29926372
Streptococcus pneumoniae PBP2x conferring resistance to amoxicillin	Penicillin-binding protein mutations conferring resistance to beta-lactam antibiotics	antibiotic target alteration	42	UC	1	1	1	0	0	367038	29926372
Streptococcus pyogenes folP with mutation conferring resistance to sulfonamides	sulfonamide resistant dihydropteroate synthase folP	antibiotic target alteration	42	UC	1	1	1	0	0	367038	29926372
Streptococcus suis chloramphenicol acetyltransferase	chloramphenicol acetyltransferase (CAT)	antibiotic inactivation	42	UC	1	1	1	0	0	367038	29926372
Streptomyces ambofaciens 23S rRNA with mutation conferring resistance to macrolides	23S rRNA with mutation conferring resistance to macrolide antibiotics	antibiotic target alteration	42	UC	1	1	1	7	439	367038	29926372
Streptomyces cinnamoneus EF-Tu mutants conferring resistance to elfamycin	elfamycin resistant EF-Tu	antibiotic target alteration	42	UC	1	1	1	5	516	367038	29926372
sul1	sulfonamide resistant sul	antibiotic target replacement	42	UC	1	1	1	32	176	367038	29926372
sul2	sulfonamide resistant sul	antibiotic target replacement	42	UC	1	1	1	0	0	367038	29926372
sul3	sulfonamide resistant sul	antibiotic target replacement	42	UC	1	1	1	0	0	367038	29926372
sul4	sulfonamide resistant sul	antibiotic target replacement	42	UC	1	1	1	0	0	367038	29926372
TaeA	ATP-binding cassette (ABC) antibiotic efflux pump	antibiotic efflux	42	UC	1	1	1	0	2	367038	29926372
TEM-1	TEM beta-lactamase	antibiotic inactivation	42	UC	1	1	1	0	0	367038	29926372
TEM-10	TEM beta-lactamase	antibiotic inactivation	42	UC	1	1	1	0	0	367038	29926372
TEM-101	TEM beta-lactamase	antibiotic inactivation	42	UC	1	1	1	0	0	367038	29926372
TEM-102	TEM beta-lactamase	antibiotic inactivation	42	UC	1	1	1	0	0	367038	29926372
TEM-104	TEM beta-lactamase	antibiotic inactivation	42	UC	1	1	1	0	0	367038	29926372
TEM-105	TEM beta-lactamase	antibiotic inactivation	42	UC	1	1	1	0	0	367038	29926372
TEM-107	TEM beta-lactamase	antibiotic inactivation	42	UC	1	1	1	0	0	367038	29926372
TEM-108	TEM beta-lactamase	antibiotic inactivation	42	UC	1	1	1	0	0	367038	29926372
TEM-109	TEM beta-lactamase	antibiotic inactivation	42	UC	1	1	1	0	0	367038	29926372
TEM-11	TEM beta-lactamase	antibiotic inactivation	42	UC	1	1	1	0	0	367038	29926372
TEM-110	TEM beta-lactamase	antibiotic inactivation	42	UC	1	1	1	0	0	367038	29926372
TEM-112	TEM beta-lactamase	antibiotic inactivation	42	UC	1	1	1	0	0	367038	29926372
TEM-115	TEM beta-lactamase	antibiotic inactivation	42	UC	1	1	1	0	0	367038	29926372
TEM-116	TEM beta-lactamase	antibiotic inactivation	42	UC	1	1	1	0	0	367038	29926372
TEM-117	TEM beta-lactamase	antibiotic inactivation	42	UC	1	1	1	0	0	367038	29926372
TEM-118	TEM beta-lactamase	antibiotic inactivation	42	UC	1	1	1	0	0	367038	29926372
TEM-12	TEM beta-lactamase	antibiotic inactivation	42	UC	1	1	1	0	0	367038	29926372
TEM-121	TEM beta-lactamase	antibiotic inactivation	42	UC	1	1	1	0	0	367038	29926372
TEM-122	TEM beta-lactamase	antibiotic inactivation	42	UC	1	1	1	0	0	367038	29926372
TEM-125	TEM beta-lactamase	antibiotic inactivation	42	UC	1	1	1	0	0	367038	29926372
TEM-126	TEM beta-lactamase	antibiotic inactivation	42	UC	1	1	1	0	0	367038	29926372
TEM-127	TEM beta-lactamase	antibiotic inactivation	42	UC	1	1	1	0	0	367038	29926372
TEM-128	TEM beta-lactamase	antibiotic inactivation	42	UC	1	1	1	0	0	367038	29926372
TEM-130	TEM beta-lactamase	antibiotic inactivation	42	UC	1	1	1	0	0	367038	29926372
TEM-132	TEM beta-lactamase	antibiotic inactivation	42	UC	1	1	1	0	0	367038	29926372
TEM-133	TEM beta-lactamase	antibiotic inactivation	42	UC	1	1	1	0	0	367038	29926372
TEM-135	TEM beta-lactamase	antibiotic inactivation	42	UC	1	1	1	0	0	367038	29926372
TEM-136	TEM beta-lactamase	antibiotic inactivation	42	UC	1	1	1	0	0	367038	29926372
TEM-137	TEM beta-lactamase	antibiotic inactivation	42	UC	1	1	1	0	0	367038	29926372
TEM-141	TEM beta-lactamase	antibiotic inactivation	42	UC	1	1	1	0	0	367038	29926372
TEM-143	TEM beta-lactamase	antibiotic inactivation	42	UC	1	1	1	0	0	367038	29926372
TEM-144	TEM beta-lactamase	antibiotic inactivation	42	UC	1	1	1	0	0	367038	29926372
TEM-145	TEM beta-lactamase	antibiotic inactivation	42	UC	1	1	1	0	0	367038	29926372
TEM-147	TEM beta-lactamase	antibiotic inactivation	42	UC	1	1	1	0	0	367038	29926372
TEM-148	TEM beta-lactamase	antibiotic inactivation	42	UC	1	1	1	0	0	367038	29926372
TEM-15	TEM beta-lactamase	antibiotic inactivation	42	UC	1	1	1	0	0	367038	29926372
TEM-150	TEM beta-lactamase	antibiotic inactivation	42	UC	1	1	1	0	0	367038	29926372
TEM-154	TEM beta-lactamase	antibiotic inactivation	42	UC	1	1	1	0	0	367038	29926372
TEM-156	TEM beta-lactamase	antibiotic inactivation	42	UC	1	1	1	0	0	367038	29926372
TEM-157	TEM beta-lactamase	antibiotic inactivation	42	UC	1	1	1	0	0	367038	29926372
TEM-158	TEM beta-lactamase	antibiotic inactivation	42	UC	1	1	1	0	0	367038	29926372
TEM-16	TEM beta-lactamase	antibiotic inactivation	42	UC	1	1	1	0	0	367038	29926372
TEM-160	TEM beta-lactamase	antibiotic inactivation	42	UC	1	1	1	0	0	367038	29926372
TEM-162	TEM beta-lactamase	antibiotic inactivation	42	UC	1	1	1	0	0	367038	29926372
TEM-163	TEM beta-lactamase	antibiotic inactivation	42	UC	1	1	1	0	0	367038	29926372
[truncated: 47,726 more rows]

## Sheet: Supp Table 3
Drug_Class	SubjectId	Diagnosis	Anti_TNF_and_Immunomodulators	5-ASA	Steroids	Mapped_Reads_Baseline	Mapped_Reads_Followup	TotalReads_Baseline	TotalReads_Followup
acridine_dye	23	UC	0	1	0	348	173	36129876	34125142
aminocoumarin_antibiotic	23	UC	0	1	0	2659	1505	36129876	34125142
aminoglycoside_antibiotic	23	UC	0	1	0	77528	70776	36129876	34125142
antibacterial_free_fatty_acids	23	UC	0	1	0	0	0	36129876	34125142
benzalkonium_chloride	23	UC	0	1	0	38	2	36129876	34125142
bicyclomycin	23	UC	0	1	0	0	0	36129876	34125142
carbapenem	23	UC	0	1	0	363	122	36129876	34125142
cephalosporin	23	UC	0	1	0	1437	556	36129876	34125142
cephamycin	23	UC	0	1	0	547	150	36129876	34125142
diaminopyrimidine_antibiotic	23	UC	0	1	0	496	1247	36129876	34125142
disinfecting_agents_and_intercalating_dyes	23	UC	0	1	0	348	173	36129876	34125142
elfamycin_antibiotic	23	UC	0	1	0	4524	4108	36129876	34125142
fluoroquinolone_antibiotic	23	UC	0	1	0	12069	10093	36129876	34125142
fosfomycin	23	UC	0	1	0	283	18	36129876	34125142
fusidic_acid	23	UC	0	1	0	366	344	36129876	34125142
glycopeptide_antibiotic	23	UC	0	1	0	19669	18975	36129876	34125142
glycylcycline	23	UC	0	1	0	333	77	36129876	34125142
isoniazid	23	UC	0	1	0	42	224	36129876	34125142
lincosamide_antibiotic	23	UC	0	1	0	55013	49147	36129876	34125142
macrolide_antibiotic	23	UC	0	1	0	107190	109612	36129876	34125142
monobactam	23	UC	0	1	0	1887	1037	36129876	34125142
mupirocin	23	UC	0	1	0	828	4804	36129876	34125142
nitrofuran_antibiotic	23	UC	0	1	0	61	28	36129876	34125142
nitroimidazole_antibiotic	23	UC	0	1	0	268	336	36129876	34125142
nucleoside_antibiotic	23	UC	0	1	0	589	77	36129876	34125142
oxazolidinone_antibiotic	23	UC	0	1	0	19690	19336	36129876	34125142
pactamycin	23	UC	0	1	0	16	0	36129876	34125142
para_aminosalicylic_acid	23	UC	0	1	0	14	2	36129876	34125142
penam	23	UC	0	1	0	1407	318	36129876	34125142
penem	23	UC	0	1	0	304	108	36129876	34125142
peptide_antibiotic	23	UC	0	1	0	8042	8095	36129876	34125142
phenicol_antibiotic	23	UC	0	1	0	20351	19564	36129876	34125142
pleuromutilin_antibiotic	23	UC	0	1	0	20426	20685	36129876	34125142
polyamine_antibiotic	23	UC	0	1	0	0	0	36129876	34125142
pyrazinamide	23	UC	0	1	0	78	716	36129876	34125142
rhodamine	23	UC	0	1	0	38	2	36129876	34125142
rifamycin_antibiotic	23	UC	0	1	0	9977	12772	36129876	34125142
streptogramin_antibiotic	23	UC	0	1	0	28499	28546	36129876	34125142
sulfonamide_antibiotic	23	UC	0	1	0	277	215	36129876	34125142
tetracycline_antibiotic	23	UC	0	1	0	28815	30334	36129876	34125142
triclosan	23	UC	0	1	0	368	130	36129876	34125142
Zoliflodacin	23	UC	0	1	0	605	649	36129876	34125142
acridine_dye	42	UC	1	1	1	26	160	367038	29926372
aminocoumarin_antibiotic	42	UC	1	1	1	120	1315	367038	29926372
aminoglycoside_antibiotic	42	UC	1	1	1	3470	66410	367038	29926372
antibacterial_free_fatty_acids	42	UC	1	1	1	0	0	367038	29926372
benzalkonium_chloride	42	UC	1	1	1	0	2	367038	29926372
bicyclomycin	42	UC	1	1	1	0	0	367038	29926372
carbapenem	42	UC	1	1	1	4	82	367038	29926372
cephalosporin	42	UC	1	1	1	10	832	367038	29926372
cephamycin	42	UC	1	1	1	29	334	367038	29926372
diaminopyrimidine_antibiotic	42	UC	1	1	1	4	280	367038	29926372
disinfecting_agents_and_intercalating_dyes	42	UC	1	1	1	26	160	367038	29926372
elfamycin_antibiotic	42	UC	1	1	1	34	3441	367038	29926372
fluoroquinolone_antibiotic	42	UC	1	1	1	77	12484	367038	29926372
fosfomycin	42	UC	1	1	1	0	6	367038	29926372
fusidic_acid	42	UC	1	1	1	6	509	367038	29926372
glycopeptide_antibiotic	42	UC	1	1	1	131	17504	367038	29926372
glycylcycline	42	UC	1	1	1	2	160	367038	29926372
isoniazid	42	UC	1	1	1	0	12	367038	29926372
lincosamide_antibiotic	42	UC	1	1	1	365	41735	367038	29926372
macrolide_antibiotic	42	UC	1	1	1	1011	80175	367038	29926372
monobactam	42	UC	1	1	1	118	972	367038	29926372
mupirocin	42	UC	1	1	1	2	136	367038	29926372
nitrofuran_antibiotic	42	UC	1	1	1	0	66	367038	29926372
nitroimidazole_antibiotic	42	UC	1	1	1	4	306	367038	29926372
nucleoside_antibiotic	42	UC	1	1	1	0	12	367038	29926372
oxazolidinone_antibiotic	42	UC	1	1	1	135	17084	367038	29926372
pactamycin	42	UC	1	1	1	6	198	367038	29926372
para_aminosalicylic_acid	42	UC	1	1	1	0	0	367038	29926372
penam	42	UC	1	1	1	4	359	367038	29926372
penem	42	UC	1	1	1	2	110	367038	29926372
peptide_antibiotic	42	UC	1	1	1	40	6345	367038	29926372
phenicol_antibiotic	42	UC	1	1	1	147	17381	367038	29926372
pleuromutilin_antibiotic	42	UC	1	1	1	137	17337	367038	29926372
polyamine_antibiotic	42	UC	1	1	1	0	0	367038	29926372
pyrazinamide	42	UC	1	1	1	0	20	367038	29926372
rhodamine	42	UC	1	1	1	0	2	367038	29926372
rifamycin_antibiotic	42	UC	1	1	1	36	6567	367038	29926372
streptogramin_antibiotic	42	UC	1	1	1	213	24218	367038	29926372
sulfonamide_antibiotic	42	UC	1	1	1	34	200	367038	29926372
tetracycline_antibiotic	42	UC	1	1	1	329	29545	367038	29926372
triclosan	42	UC	1	1	1	2	101	367038	29926372
Zoliflodacin	42	UC	1	1	1	0	339	367038	29926372
acridine_dye	34	CD	0	0	0	323	171	49226226	35084572
aminocoumarin_antibiotic	34	CD	0	0	0	2325	1519	49226226	35084572
aminoglycoside_antibiotic	34	CD	0	0	0	128445	81946	49226226	35084572
antibacterial_free_fatty_acids	34	CD	0	0	0	4	2	49226226	35084572
benzalkonium_chloride	34	CD	0	0	0	2	4	49226226	35084572
bicyclomycin	34	CD	0	0	0	0	0	49226226	35084572
carbapenem	34	CD	0	0	0	227	231	49226226	35084572
cephalosporin	34	CD	0	0	0	672	717	49226226	35084572
cephamycin	34	CD	0	0	0	7325	4629	49226226	35084572
diaminopyrimidine_antibiotic	34	CD	0	0	0	219	155	49226226	35084572
disinfecting_agents_and_intercalating_dyes	34	CD	0	0	0	323	171	49226226	35084572
elfamycin_antibiotic	34	CD	0	0	0	4405	3210	49226226	35084572
fluoroquinolone_antibiotic	34	CD	0	0	0	11420	9829	49226226	35084572
fosfomycin	34	CD	0	0	0	8	22	49226226	35084572
fusidic_acid	34	CD	0	0	0	233	320	49226226	35084572
glycopeptide_antibiotic	34	CD	0	0	0	21844	18570	49226226	35084572
glycylcycline	34	CD	0	0	0	428	611	49226226	35084572
isoniazid	34	CD	0	0	0	10	6	49226226	35084572
lincosamide_antibiotic	34	CD	0	0	0	78428	58260	49226226	35084572
macrolide_antibiotic	34	CD	0	0	0	176075	121782	49226226	35084572
monobactam	34	CD	0	0	0	2023	1302	49226226	35084572
mupirocin	34	CD	0	0	0	174	140	49226226	35084572
nitrofuran_antibiotic	34	CD	0	0	0	16	21	49226226	35084572
nitroimidazole_antibiotic	34	CD	0	0	0	146	104	49226226	35084572
nucleoside_antibiotic	34	CD	0	0	0	8	6	49226226	35084572
oxazolidinone_antibiotic	34	CD	0	0	0	23213	20181	49226226	35084572
pactamycin	34	CD	0	0	0	8	2	49226226	35084572
para_aminosalicylic_acid	34	CD	0	0	0	4	0	49226226	35084572
penam	34	CD	0	0	0	596	524	49226226	35084572
penem	34	CD	0	0	0	88	78	49226226	35084572
peptide_antibiotic	34	CD	0	0	0	11072	7697	49226226	35084572
phenicol_antibiotic	34	CD	0	0	0	23725	20366	49226226	35084572
pleuromutilin_antibiotic	34	CD	0	0	0	24359	21115	49226226	35084572
polyamine_antibiotic	34	CD	0	0	0	0	0	49226226	35084572
pyrazinamide	34	CD	0	0	0	42	20	49226226	35084572
rhodamine	34	CD	0	0	0	2	4	49226226	35084572
rifamycin_antibiotic	34	CD	0	0	0	8903	5473	49226226	35084572
streptogramin_antibiotic	34	CD	0	0	0	40392	35168	49226226	35084572
sulfonamide_antibiotic	34	CD	0	0	0	275	343	49226226	35084572
tetracycline_antibiotic	34	CD	0	0	0	46644	36635	49226226	35084572
triclosan	34	CD	0	0	0	184	136	49226226	35084572
Zoliflodacin	34	CD	0	0	0	188	70	49226226	35084572
acridine_dye	5	CD	1	0	1	178	172	35478048	30180934
aminocoumarin_antibiotic	5	CD	1	0	1	1916	1186	35478048	30180934
aminoglycoside_antibiotic	5	CD	1	0	1	90405	65718	35478048	30180934
antibacterial_free_fatty_acids	5	CD	1	0	1	2	0	35478048	30180934
benzalkonium_chloride	5	CD	1	0	1	6	6	35478048	30180934
bicyclomycin	5	CD	1	0	1	0	0	35478048	30180934
carbapenem	5	CD	1	0	1	229	162	35478048	30180934
cephalosporin	5	CD	1	0	1	1236	1119	35478048	30180934
cephamycin	5	CD	1	0	1	13662	10145	35478048	30180934
diaminopyrimidine_antibiotic	5	CD	1	0	1	224	175	35478048	30180934
disinfecting_agents_and_intercalating_dyes	5	CD	1	0	1	178	172	35478048	30180934
elfamycin_antibiotic	5	CD	1	0	1	2518	1896	35478048	30180934
fluoroquinolone_antibiotic	5	CD	1	0	1	24503	24849	35478048	30180934
fosfomycin	5	CD	1	0	1	56	14	35478048	30180934
fusidic_acid	5	CD	1	0	1	949	858	35478048	30180934
glycopeptide_antibiotic	5	CD	1	0	1	19121	13401	35478048	30180934
glycylcycline	5	CD	1	0	1	263	329	35478048	30180934
isoniazid	5	CD	1	0	1	0	0	35478048	30180934
lincosamide_antibiotic	5	CD	1	0	1	45337	29196	35478048	30180934
macrolide_antibiotic	5	CD	1	0	1	112081	77212	35478048	30180934
monobactam	5	CD	1	0	1	1519	817	35478048	30180934
mupirocin	5	CD	1	0	1	36	28	35478048	30180934
nitrofuran_antibiotic	5	CD	1	0	1	14	24	35478048	30180934
nitroimidazole_antibiotic	5	CD	1	0	1	136	106	35478048	30180934
nucleoside_antibiotic	5	CD	1	0	1	44	98	35478048	30180934
oxazolidinone_antibiotic	5	CD	1	0	1	19948	14037	35478048	30180934
pactamycin	5	CD	1	0	1	4	4	35478048	30180934
para_aminosalicylic_acid	5	CD	1	0	1	0	0	35478048	30180934
penam	5	CD	1	0	1	694	471	35478048	30180934
penem	5	CD	1	0	1	235	195	35478048	30180934
peptide_antibiotic	5	CD	1	0	1	6905	4996	35478048	30180934
phenicol_antibiotic	5	CD	1	0	1	20646	14412	35478048	30180934
pleuromutilin_antibiotic	5	CD	1	0	1	20326	14334	35478048	30180934
polyamine_antibiotic	5	CD	1	0	1	0	0	35478048	30180934
pyrazinamide	5	CD	1	0	1	10	8	35478048	30180934
rhodamine	5	CD	1	0	1	6	6	35478048	30180934
rifamycin_antibiotic	5	CD	1	0	1	5695	3946	35478048	30180934
streptogramin_antibiotic	5	CD	1	0	1	28136	19759	35478048	30180934
sulfonamide_antibiotic	5	CD	1	0	1	245	477	35478048	30180934
tetracycline_antibiotic	5	CD	1	0	1	45643	41935	35478048	30180934
triclosan	5	CD	1	0	1	417	213	35478048	30180934
Zoliflodacin	5	CD	1	0	1	137	138	35478048	30180934
acridine_dye	40	CD	0	1	1	711	384	71602994	54989710
aminocoumarin_antibiotic	40	CD	0	1	1	3379	2117	71602994	54989710
aminoglycoside_antibiotic	40	CD	0	1	1	252304	104946	71602994	54989710
antibacterial_free_fatty_acids	40	CD	0	1	1	0	0	71602994	54989710
benzalkonium_chloride	40	CD	0	1	1	20	2	71602994	54989710
bicyclomycin	40	CD	0	1	1	0	0	71602994	54989710
carbapenem	40	CD	0	1	1	3364	539	71602994	54989710
cephalosporin	40	CD	0	1	1	6439	2751	71602994	54989710
cephamycin	40	CD	0	1	1	3419	1004	71602994	54989710
diaminopyrimidine_antibiotic	40	CD	0	1	1	1454	477	71602994	54989710
disinfecting_agents_and_intercalating_dyes	40	CD	0	1	1	711	384	71602994	54989710
elfamycin_antibiotic	40	CD	0	1	1	1984	3546	71602994	54989710
fluoroquinolone_antibiotic	40	CD	0	1	1	14354	16514	71602994	54989710
fosfomycin	40	CD	0	1	1	182	20	71602994	54989710
fusidic_acid	40	CD	0	1	1	516	478	71602994	54989710
glycopeptide_antibiotic	40	CD	0	1	1	7620	19554	71602994	54989710
glycylcycline	40	CD	0	1	1	3014	484	71602994	54989710
isoniazid	40	CD	0	1	1	20	2	71602994	54989710
lincosamide_antibiotic	40	CD	0	1	1	84984	92208	71602994	54989710
macrolide_antibiotic	40	CD	0	1	1	110636	142185	71602994	54989710
monobactam	40	CD	0	1	1	3350	1572	71602994	54989710
mupirocin	40	CD	0	1	1	178	34	71602994	54989710
nitrofuran_antibiotic	40	CD	0	1	1	1291	238	71602994	54989710
nitroimidazole_antibiotic	40	CD	0	1	1	154	332	71602994	54989710
nucleoside_antibiotic	40	CD	0	1	1	8369	2893	71602994	54989710
oxazolidinone_antibiotic	40	CD	0	1	1	11422	21444	71602994	54989710
pactamycin	40	CD	0	1	1	2	4	71602994	54989710
para_aminosalicylic_acid	40	CD	0	1	1	0	2	71602994	54989710
penam	40	CD	0	1	1	4280	798	71602994	54989710
penem	40	CD	0	1	1	766	132	71602994	54989710
peptide_antibiotic	40	CD	0	1	1	3276	6719	71602994	54989710
phenicol_antibiotic	40	CD	0	1	1	12381	22101	71602994	54989710
pleuromutilin_antibiotic	40	CD	0	1	1	11792	22290	71602994	54989710
polyamine_antibiotic	40	CD	0	1	1	0	0	71602994	54989710
pyrazinamide	40	CD	0	1	1	26	4	71602994	54989710
rhodamine	40	CD	0	1	1	20	2	71602994	54989710
rifamycin_antibiotic	40	CD	0	1	1	4490	8254	71602994	54989710
streptogramin_antibiotic	40	CD	0	1	1	77428	69963	71602994	54989710
sulfonamide_antibiotic	40	CD	0	1	1	3058	696	71602994	54989710
tetracycline_antibiotic	40	CD	0	1	1	92415	54132	71602994	54989710
triclosan	40	CD	0	1	1	241	239	71602994	54989710
Zoliflodacin	40	CD	0	1	1	70	326	71602994	54989710
acridine_dye	44	CD	1	0	0	9327	1263	55639610	41276714
aminocoumarin_antibiotic	44	CD	1	0	0	21168	4696	55639610	41276714
aminoglycoside_antibiotic	44	CD	1	0	0	137436	100106	55639610	41276714
antibacterial_free_fatty_acids	44	CD	1	0	0	0	0	55639610	41276714
benzalkonium_chloride	44	CD	1	0	0	1694	211	55639610	41276714
bicyclomycin	44	CD	1	0	0	0	0	55639610	41276714
carbapenem	44	CD	1	0	0	8698	1073	55639610	41276714
cephalosporin	44	CD	1	0	0	38924	5111	55639610	41276714
cephamycin	44	CD	1	0	0	22086	4187	55639610	41276714
diaminopyrimidine_antibiotic	44	CD	1	0	0	1844	485	55639610	41276714
disinfecting_agents_and_intercalating_dyes	44	CD	1	0	0	9471	1277	55639610	41276714
elfamycin_antibiotic	44	CD	1	0	0	6596	3248	55639610	41276714
fluoroquinolone_antibiotic	44	CD	1	0	0	93328	37239	55639610	41276714
fosfomycin	44	CD	1	0	0	11749	1353	55639610	41276714
fusidic_acid	44	CD	1	0	0	894	925	55639610	41276714
glycopeptide_antibiotic	44	CD	1	0	0	26476	17240	55639610	41276714
glycylcycline	44	CD	1	0	0	15406	3324	55639610	41276714
isoniazid	44	CD	1	0	0	722	94	55639610	41276714
lincosamide_antibiotic	44	CD	1	0	0	67767	45313	55639610	41276714
macrolide_antibiotic	44	CD	1	0	0	174535	100132	55639610	41276714
monobactam	44	CD	1	0	0	10052	2697	55639610	41276714
mupirocin	44	CD	1	0	0	6	10	55639610	41276714
nitrofuran_antibiotic	44	CD	1	0	0	1733	231	55639610	41276714
nitroimidazole_antibiotic	44	CD	1	0	0	4677	618	55639610	41276714
nucleoside_antibiotic	44	CD	1	0	0	9231	1061	55639610	41276714
oxazolidinone_antibiotic	44	CD	1	0	0	33077	18253	55639610	41276714
pactamycin	44	CD	1	0	0	4	7	55639610	41276714
para_aminosalicylic_acid	44	CD	1	0	0	0	0	55639610	41276714
penam	44	CD	1	0	0	53973	6258	55639610	41276714
penem	44	CD	1	0	0	11081	1243	55639610	41276714
peptide_antibiotic	44	CD	1	0	0	27473	8259	55639610	41276714
phenicol_antibiotic	44	CD	1	0	0	45419	20207	55639610	41276714
pleuromutilin_antibiotic	44	CD	1	0	0	27226	17872	55639610	41276714
polyamine_antibiotic	44	CD	1	0	0	0	0	55639610	41276714
pyrazinamide	44	CD	1	0	0	0	12	55639610	41276714
rhodamine	44	CD	1	0	0	1694	211	55639610	41276714
rifamycin_antibiotic	44	CD	1	0	0	23461	7225	55639610	41276714
streptogramin_antibiotic	44	CD	1	0	0	44802	32200	55639610	41276714
sulfonamide_antibiotic	44	CD	1	0	0	9796	1182	55639610	41276714
tetracycline_antibiotic	44	CD	1	0	0	100804	68659	55639610	41276714
triclosan	44	CD	1	0	0	13719	1636	55639610	41276714
Zoliflodacin	44	CD	1	0	0	186	198	55639610	41276714
acridine_dye	26	Non-IBD	0	0	0	199	284	31914008	29705818
aminocoumarin_antibiotic	26	Non-IBD	0	0	0	1767	1884	31914008	29705818
aminoglycoside_antibiotic	26	Non-IBD	0	0	0	62776	71645	31914008	29705818
antibacterial_free_fatty_acids	26	Non-IBD	0	0	0	0	0	31914008	29705818
benzalkonium_chloride	26	Non-IBD	0	0	0	0	4	31914008	29705818
bicyclomycin	26	Non-IBD	0	0	0	0	0	31914008	29705818
carbapenem	26	Non-IBD	0	0	0	215	197	31914008	29705818
cephalosporin	26	Non-IBD	0	0	0	1840	972	31914008	29705818
cephamycin	26	Non-IBD	0	0	0	441	515	31914008	29705818
diaminopyrimidine_antibiotic	26	Non-IBD	0	0	0	301	352	31914008	29705818
disinfecting_agents_and_intercalating_dyes	26	Non-IBD	0	0	0	199	284	31914008	29705818
elfamycin_antibiotic	26	Non-IBD	0	0	0	2562	2915	31914008	29705818
fluoroquinolone_antibiotic	26	Non-IBD	0	0	0	20793	16882	31914008	29705818
fosfomycin	26	Non-IBD	0	0	0	10	42	31914008	29705818
fusidic_acid	26	Non-IBD	0	0	0	592	386	31914008	29705818
glycopeptide_antibiotic	26	Non-IBD	0	0	0	14716	13728	31914008	29705818
glycylcycline	26	Non-IBD	0	0	0	138	197	31914008	29705818
isoniazid	26	Non-IBD	0	0	0	24	8	31914008	29705818
lincosamide_antibiotic	26	Non-IBD	0	0	0	31501	29776	31914008	29705818
macrolide_antibiotic	26	Non-IBD	0	0	0	70821	61188	31914008	29705818
monobactam	26	Non-IBD	0	0	0	1112	1375	31914008	29705818
mupirocin	26	Non-IBD	0	0	0	162	40	31914008	29705818
nitrofuran_antibiotic	26	Non-IBD	0	0	0	41	46	31914008	29705818
nitroimidazole_antibiotic	26	Non-IBD	0	0	0	140	372	31914008	29705818
nucleoside_antibiotic	26	Non-IBD	0	0	0	2	16	31914008	29705818
oxazolidinone_antibiotic	26	Non-IBD	0	0	0	15061	13563	31914008	29705818
pactamycin	26	Non-IBD	0	0	0	5	2	31914008	29705818
para_aminosalicylic_acid	26	Non-IBD	0	0	0	0	0	31914008	29705818
penam	26	Non-IBD	0	0	0	598	615	31914008	29705818
penem	26	Non-IBD	0	0	0	201	94	31914008	29705818
peptide_antibiotic	26	Non-IBD	0	0	0	5628	4522	31914008	29705818
phenicol_antibiotic	26	Non-IBD	0	0	0	15428	14089	31914008	29705818
pleuromutilin_antibiotic	26	Non-IBD	0	0	0	15223	13779	31914008	29705818
polyamine_antibiotic	26	Non-IBD	0	0	0	0	0	31914008	29705818
pyrazinamide	26	Non-IBD	0	0	0	36	20	31914008	29705818
rhodamine	26	Non-IBD	0	0	0	0	4	31914008	29705818
rifamycin_antibiotic	26	Non-IBD	0	0	0	5466	5685	31914008	29705818
streptogramin_antibiotic	26	Non-IBD	0	0	0	20733	18929	31914008	29705818
sulfonamide_antibiotic	26	Non-IBD	0	0	0	287	270	31914008	29705818
tetracycline_antibiotic	26	Non-IBD	0	0	0	37763	32292	31914008	29705818
triclosan	26	Non-IBD	0	0	0	225	230	31914008	29705818
Zoliflodacin	26	Non-IBD	0	0	0	74	332	31914008	29705818
acridine_dye	6	CD	0	0	1	317	331	37034112	27739930
aminocoumarin_antibiotic	6	CD	0	0	1	2229	1531	37034112	27739930
aminoglycoside_antibiotic	6	CD	0	0	1	94153	64251	37034112	27739930
antibacterial_free_fatty_acids	6	CD	0	0	1	0	2	37034112	27739930
benzalkonium_chloride	6	CD	0	0	1	6	12	37034112	27739930
bicyclomycin	6	CD	0	0	1	0	0	37034112	27739930
carbapenem	6	CD	0	0	1	189	231	37034112	27739930
cephalosporin	6	CD	0	0	1	1367	1684	37034112	27739930
cephamycin	6	CD	0	0	1	410	527	37034112	27739930
diaminopyrimidine_antibiotic	6	CD	0	0	1	308	185	37034112	27739930
disinfecting_agents_and_intercalating_dyes	6	CD	0	0	1	317	334	37034112	27739930
elfamycin_antibiotic	6	CD	0	0	1	3339	2424	37034112	27739930
fluoroquinolone_antibiotic	6	CD	0	0	1	27486	18382	37034112	27739930
fosfomycin	6	CD	0	0	1	4	86	37034112	27739930
fusidic_acid	6	CD	0	0	1	1076	866	37034112	27739930
glycopeptide_antibiotic	6	CD	0	0	1	17573	13208	37034112	27739930
glycylcycline	6	CD	0	0	1	143	188	37034112	27739930
isoniazid	6	CD	0	0	1	10	12	37034112	27739930
lincosamide_antibiotic	6	CD	0	0	1	38182	28924	37034112	27739930
macrolide_antibiotic	6	CD	0	0	1	113264	77967	37034112	27739930
monobactam	6	CD	0	0	1	1684	1021	37034112	27739930
mupirocin	6	CD	0	0	1	34	28	37034112	27739930
nitrofuran_antibiotic	6	CD	0	0	1	32	36	37034112	27739930
nitroimidazole_antibiotic	6	CD	0	0	1	96	124	37034112	27739930
nucleoside_antibiotic	6	CD	0	0	1	121	181	37034112	27739930
oxazolidinone_antibiotic	6	CD	0	0	1	19036	14244	37034112	27739930
pactamycin	6	CD	0	0	1	7	3	37034112	27739930
para_aminosalicylic_acid	6	CD	0	0	1	0	2	37034112	27739930
penam	6	CD	0	0	1	526	1041	37034112	27739930
penem	6	CD	0	0	1	95	178	37034112	27739930
peptide_antibiotic	6	CD	0	0	1	7323	5387	37034112	27739930
phenicol_antibiotic	6	CD	0	0	1	19510	14620	37034112	27739930
pleuromutilin_antibiotic	6	CD	0	0	1	20264	14849	37034112	27739930
polyamine_antibiotic	6	CD	0	0	1	0	0	37034112	27739930
pyrazinamide	6	CD	0	0	1	4	8	37034112	27739930
rhodamine	6	CD	0	0	1	6	12	37034112	27739930
rifamycin_antibiotic	6	CD	0	0	1	4655	3883	37034112	27739930
streptogramin_antibiotic	6	CD	0	0	1	26709	19911	37034112	27739930
sulfonamide_antibiotic	6	CD	0	0	1	264	242	37034112	27739930
tetracycline_antibiotic	6	CD	0	0	1	38655	25568	37034112	27739930
triclosan	6	CD	0	0	1	135	206	37034112	27739930
Zoliflodacin	6	CD	0	0	1	293	208	37034112	27739930
acridine_dye	17	CD	0	0	1	283	221	52198820	43594612
aminocoumarin_antibiotic	17	CD	0	0	1	1858	1616	52198820	43594612
aminoglycoside_antibiotic	17	CD	0	0	1	114186	104560	52198820	43594612
antibacterial_free_fatty_acids	17	CD	0	0	1	0	0	52198820	43594612
benzalkonium_chloride	17	CD	0	0	1	21	0	52198820	43594612
bicyclomycin	17	CD	0	0	1	0	0	52198820	43594612
carbapenem	17	CD	0	0	1	181	98	52198820	43594612
cephalosporin	17	CD	0	0	1	1581	578	52198820	43594612
cephamycin	17	CD	0	0	1	3718	9147	52198820	43594612
diaminopyrimidine_antibiotic	17	CD	0	0	1	594	373	52198820	43594612
disinfecting_agents_and_intercalating_dyes	17	CD	0	0	1	283	221	52198820	43594612
elfamycin_antibiotic	17	CD	0	0	1	4569	3872	52198820	43594612
fluoroquinolone_antibiotic	17	CD	0	0	1	26436	12074	52198820	43594612
fosfomycin	17	CD	0	0	1	88	48	52198820	43594612
fusidic_acid	17	CD	0	0	1	1140	924	52198820	43594612
glycopeptide_antibiotic	17	CD	0	0	1	29042	21141	52198820	43594612
glycylcycline	17	CD	0	0	1	156	40	52198820	43594612
isoniazid	17	CD	0	0	1	8	28	52198820	43594612
lincosamide_antibiotic	17	CD	0	0	1	85213	65809	52198820	43594612
macrolide_antibiotic	17	CD	0	0	1	175706	160573	52198820	43594612
monobactam	17	CD	0	0	1	1401	1287	52198820	43594612
mupirocin	17	CD	0	0	1	66	736	52198820	43594612
nitrofuran_antibiotic	17	CD	0	0	1	52	20	52198820	43594612
nitroimidazole_antibiotic	17	CD	0	0	1	650	678	52198820	43594612
nucleoside_antibiotic	17	CD	0	0	1	56	2	52198820	43594612
oxazolidinone_antibiotic	17	CD	0	0	1	34290	23608	52198820	43594612
pactamycin	17	CD	0	0	1	4	9	52198820	43594612
para_aminosalicylic_acid	17	CD	0	0	1	0	0	52198820	43594612
penam	17	CD	0	0	1	720	221	52198820	43594612
penem	17	CD	0	0	1	190	54	52198820	43594612
peptide_antibiotic	17	CD	0	0	1	10571	10608	52198820	43594612
phenicol_antibiotic	17	CD	0	0	1	34558	23730	52198820	43594612
pleuromutilin_antibiotic	17	CD	0	0	1	34683	24115	52198820	43594612
polyamine_antibiotic	17	CD	0	0	1	0	0	52198820	43594612
pyrazinamide	17	CD	0	0	1	14	132	52198820	43594612
rhodamine	17	CD	0	0	1	21	0	52198820	43594612
rifamycin_antibiotic	17	CD	0	0	1	6858	6144	52198820	43594612
streptogramin_antibiotic	17	CD	0	0	1	58133	42393	52198820	43594612
sulfonamide_antibiotic	17	CD	0	0	1	374	353	52198820	43594612
tetracycline_antibiotic	17	CD	0	0	1	57187	40045	52198820	43594612
triclosan	17	CD	0	0	1	176	71	52198820	43594612
Zoliflodacin	17	CD	0	0	1	49	47	52198820	43594612
acridine_dye	29	CD	0	0	1	5235	728	41805476	20655508
aminocoumarin_antibiotic	29	CD	0	0	1	43893	3037	41805476	20655508
aminoglycoside_antibiotic	29	CD	0	0	1	137341	49410	41805476	20655508
antibacterial_free_fatty_acids	29	CD	0	0	1	0	2	41805476	20655508
benzalkonium_chloride	29	CD	0	0	1	2638	114	41805476	20655508
bicyclomycin	29	CD	0	0	1	0	0	41805476	20655508
carbapenem	29	CD	0	0	1	52712	2101	41805476	20655508
cephalosporin	29	CD	0	0	1	121224	5903	41805476	20655508
cephamycin	29	CD	0	0	1	33793	1897	41805476	20655508
diaminopyrimidine_antibiotic	29	CD	0	0	1	13456	843	41805476	20655508
disinfecting_agents_and_intercalating_dyes	29	CD	0	0	1	5300	740	41805476	20655508
elfamycin_antibiotic	29	CD	0	0	1	10786	2536	41805476	20655508
fluoroquinolone_antibiotic	29	CD	0	0	1	156072	13741	41805476	20655508
fosfomycin	29	CD	0	0	1	22998	1057	41805476	20655508
fusidic_acid	29	CD	0	0	1	478	306	41805476	20655508
glycopeptide_antibiotic	29	CD	0	0	1	9922	13974	41805476	20655508
glycylcycline	29	CD	0	0	1	28894	1347	41805476	20655508
isoniazid	29	CD	0	0	1	422	42	41805476	20655508
lincosamide_antibiotic	29	CD	0	0	1	39849	36883	41805476	20655508
macrolide_antibiotic	29	CD	0	0	1	126220	69138	41805476	20655508
monobactam	29	CD	0	0	1	24549	1653	41805476	20655508
mupirocin	29	CD	0	0	1	26	42	41805476	20655508
nitrofuran_antibiotic	29	CD	0	0	1	11513	487	41805476	20655508
nitroimidazole_antibiotic	29	CD	0	0	1	7724	548	41805476	20655508
nucleoside_antibiotic	29	CD	0	0	1	3383	569	41805476	20655508
oxazolidinone_antibiotic	29	CD	0	0	1	23359	14764	41805476	20655508
pactamycin	29	CD	0	0	1	0	0	41805476	20655508
para_aminosalicylic_acid	29	CD	0	0	1	354	10	41805476	20655508
penam	29	CD	0	0	1	89739	5438	41805476	20655508
penem	29	CD	0	0	1	36838	1405	41805476	20655508
peptide_antibiotic	29	CD	0	0	1	56517	6242	41805476	20655508
phenicol_antibiotic	29	CD	0	0	1	48280	16145	41805476	20655508
pleuromutilin_antibiotic	29	CD	0	0	1	10880	14440	41805476	20655508
polyamine_antibiotic	29	CD	0	0	1	0	0	41805476	20655508
pyrazinamide	29	CD	0	0	1	4	12	41805476	20655508
rhodamine	29	CD	0	0	1	2638	114	41805476	20655508
rifamycin_antibiotic	29	CD	0	0	1	44223	6014	41805476	20655508
streptogramin_antibiotic	29	CD	0	0	1	18621	21211	41805476	20655508
sulfonamide_antibiotic	29	CD	0	0	1	9558	782	41805476	20655508
tetracycline_antibiotic	29	CD	0	0	1	125299	26717	41805476	20655508
triclosan	29	CD	0	0	1	21740	1134	41805476	20655508
Zoliflodacin	29	CD	0	0	1	855	162	41805476	20655508
acridine_dye	19	CD	0	1	0	62	192	3259474	26727160
aminocoumarin_antibiotic	19	CD	0	1	0	265	1243	3259474	26727160
aminoglycoside_antibiotic	19	CD	0	1	0	14474	66997	3259474	26727160
antibacterial_free_fatty_acids	19	CD	0	1	0	2	6	3259474	26727160
benzalkonium_chloride	19	CD	0	1	0	2	0	3259474	26727160
bicyclomycin	19	CD	0	1	0	0	0	3259474	26727160
carbapenem	19	CD	0	1	0	45	209	3259474	26727160
cephalosporin	19	CD	0	1	0	182	826	3259474	26727160
cephamycin	19	CD	0	1	0	83	438	3259474	26727160
diaminopyrimidine_antibiotic	19	CD	0	1	0	81	825	3259474	26727160
disinfecting_agents_and_intercalating_dyes	19	CD	0	1	0	62	192	3259474	26727160
elfamycin_antibiotic	19	CD	0	1	0	248	2660	3259474	26727160
fluoroquinolone_antibiotic	19	CD	0	1	0	1622	12508	3259474	26727160
fosfomycin	19	CD	0	1	0	30	4	3259474	26727160
fusidic_acid	19	CD	0	1	0	38	464	3259474	26727160
glycopeptide_antibiotic	19	CD	0	1	0	1801	16934	3259474	26727160
glycylcycline	19	CD	0	1	0	31	103	3259474	26727160
isoniazid	19	CD	0	1	0	0	2	3259474	26727160
lincosamide_antibiotic	19	CD	0	1	0	3962	38243	3259474	26727160
macrolide_antibiotic	19	CD	0	1	0	8261	77006	3259474	26727160
monobactam	19	CD	0	1	0	218	849	3259474	26727160
mupirocin	19	CD	0	1	0	32	304	3259474	26727160
nitrofuran_antibiotic	19	CD	0	1	0	12	64	3259474	26727160
nitroimidazole_antibiotic	19	CD	0	1	0	32	146	3259474	26727160
nucleoside_antibiotic	19	CD	0	1	0	20	3	3259474	26727160
oxazolidinone_antibiotic	19	CD	0	1	0	1853	17109	3259474	26727160
pactamycin	19	CD	0	1	0	0	0	3259474	26727160
para_aminosalicylic_acid	19	CD	0	1	0	4	0	3259474	26727160
penam	19	CD	0	1	0	148	341	3259474	26727160
penem	19	CD	0	1	0	57	65	3259474	26727160
peptide_antibiotic	19	CD	0	1	0	561	5329	3259474	26727160
phenicol_antibiotic	19	CD	0	1	0	1907	17697	3259474	26727160
pleuromutilin_antibiotic	19	CD	0	1	0	1932	17585	3259474	26727160
polyamine_antibiotic	19	CD	0	1	0	0	0	3259474	26727160
pyrazinamide	19	CD	0	1	0	2	52	3259474	26727160
rhodamine	19	CD	0	1	0	2	0	3259474	26727160
rifamycin_antibiotic	19	CD	0	1	0	669	5206	3259474	26727160
streptogramin_antibiotic	19	CD	0	1	0	2595	24536	3259474	26727160
sulfonamide_antibiotic	19	CD	0	1	0	107	204	3259474	26727160
tetracycline_antibiotic	19	CD	0	1	0	3083	24341	3259474	26727160
triclosan	19	CD	0	1	0	39	110	3259474	26727160
Zoliflodacin	19	CD	0	1	0	16	140	3259474	26727160
acridine_dye	43	CD	0	0	1	142	319	27214004	40033470
aminocoumarin_antibiotic	43	CD	0	0	1	1288	2042	27214004	40033470
aminoglycoside_antibiotic	43	CD	0	0	1	54793	92558	27214004	40033470
antibacterial_free_fatty_acids	43	CD	0	0	1	0	0	27214004	40033470
benzalkonium_chloride	43	CD	0	0	1	0	1	27214004	40033470
bicyclomycin	43	CD	0	0	1	0	0	27214004	40033470
carbapenem	43	CD	0	0	1	322	522	27214004	40033470
cephalosporin	43	CD	0	0	1	788	1331	27214004	40033470
cephamycin	43	CD	0	0	1	222	394	27214004	40033470
diaminopyrimidine_antibiotic	43	CD	0	0	1	273	721	27214004	40033470
disinfecting_agents_and_intercalating_dyes	43	CD	0	0	1	142	319	27214004	40033470
elfamycin_antibiotic	43	CD	0	0	1	2922	3942	27214004	40033470
fluoroquinolone_antibiotic	43	CD	0	0	1	9624	14461	27214004	40033470
fosfomycin	43	CD	0	0	1	56	14	27214004	40033470
fusidic_acid	43	CD	0	0	1	290	458	27214004	40033470
glycopeptide_antibiotic	43	CD	0	0	1	18217	22147	27214004	40033470
glycylcycline	43	CD	0	0	1	124	232	27214004	40033470
isoniazid	43	CD	0	0	1	4	18	27214004	40033470
lincosamide_antibiotic	43	CD	0	0	1	48383	57980	27214004	40033470
macrolide_antibiotic	43	CD	0	0	1	86581	113128	27214004	40033470
monobactam	43	CD	0	0	1	855	1620	27214004	40033470
mupirocin	43	CD	0	0	1	86	598	27214004	40033470
nitrofuran_antibiotic	43	CD	0	0	1	26	117	27214004	40033470
nitroimidazole_antibiotic	43	CD	0	0	1	160	336	27214004	40033470
nucleoside_antibiotic	43	CD	0	0	1	10	6	27214004	40033470
oxazolidinone_antibiotic	43	CD	0	0	1	18130	21855	27214004	40033470
pactamycin	43	CD	0	0	1	5	4	27214004	40033470
para_aminosalicylic_acid	43	CD	0	0	1	0	0	27214004	40033470
penam	43	CD	0	0	1	583	852	27214004	40033470
penem	43	CD	0	0	1	72	230	27214004	40033470
peptide_antibiotic	43	CD	0	0	1	5612	7625	27214004	40033470
phenicol_antibiotic	43	CD	0	0	1	18621	23083	27214004	40033470
pleuromutilin_antibiotic	43	CD	0	0	1	18543	22305	27214004	40033470
polyamine_antibiotic	43	CD	0	0	1	0	0	27214004	40033470
pyrazinamide	43	CD	0	0	1	30	92	27214004	40033470
rhodamine	43	CD	0	0	1	0	1	27214004	40033470
rifamycin_antibiotic	43	CD	0	0	1	5324	9485	27214004	40033470
streptogramin_antibiotic	43	CD	0	0	1	29810	33831	27214004	40033470
sulfonamide_antibiotic	43	CD	0	0	1	380	640	27214004	40033470
tetracycline_antibiotic	43	CD	0	0	1	24869	35558	27214004	40033470
triclosan	43	CD	0	0	1	105	163	27214004	40033470
Zoliflodacin	43	CD	0	0	1	168	377	27214004	40033470
acridine_dye	27	UC	0	1	0	309	144	33070636	17423304
aminocoumarin_antibiotic	27	UC	0	1	0	1968	878	33070636	17423304
aminoglycoside_antibiotic	27	UC	0	1	0	65637	40709	33070636	17423304
antibacterial_free_fatty_acids	27	UC	0	1	0	2	0	33070636	17423304
benzalkonium_chloride	27	UC	0	1	0	8	0	33070636	17423304
bicyclomycin	27	UC	0	1	0	0	0	33070636	17423304
carbapenem	27	UC	0	1	0	270	108	33070636	17423304
cephalosporin	27	UC	0	1	0	1050	482	33070636	17423304
cephamycin	27	UC	0	1	0	679	174	33070636	17423304
diaminopyrimidine_antibiotic	27	UC	0	1	0	445	135	33070636	17423304
disinfecting_agents_and_intercalating_dyes	27	UC	0	1	0	313	144	33070636	17423304
elfamycin_antibiotic	27	UC	0	1	0	3778	1900	33070636	17423304
fluoroquinolone_antibiotic	27	UC	0	1	0	12347	6619	33070636	17423304
fosfomycin	27	UC	0	1	0	88	16	33070636	17423304
fusidic_acid	27	UC	0	1	0	558	252	33070636	17423304
glycopeptide_antibiotic	27	UC	0	1	0	20584	10115	33070636	17423304
glycylcycline	27	UC	0	1	0	163	59	33070636	17423304
isoniazid	27	UC	0	1	0	6	0	33070636	17423304
lincosamide_antibiotic	27	UC	0	1	0	53017	28156	33070636	17423304
macrolide_antibiotic	27	UC	0	1	0	97281	51773	33070636	17423304
monobactam	27	UC	0	1	0	1410	684	33070636	17423304
mupirocin	27	UC	0	1	0	38	80	33070636	17423304
nitrofuran_antibiotic	27	UC	0	1	0	46	14	33070636	17423304
nitroimidazole_antibiotic	27	UC	0	1	0	196	140	33070636	17423304
nucleoside_antibiotic	27	UC	0	1	0	81	15	33070636	17423304
oxazolidinone_antibiotic	27	UC	0	1	0	20347	10947	33070636	17423304
pactamycin	27	UC	0	1	0	4	4	33070636	17423304
para_aminosalicylic_acid	27	UC	0	1	0	0	0	33070636	17423304
penam	27	UC	0	1	0	798	268	33070636	17423304
penem	27	UC	0	1	0	170	40	33070636	17423304
peptide_antibiotic	27	UC	0	1	0	6869	3326	33070636	17423304
phenicol_antibiotic	27	UC	0	1	0	20940	11154	33070636	17423304
pleuromutilin_antibiotic	27	UC	0	1	0	20640	11113	33070636	17423304
polyamine_antibiotic	27	UC	0	1	0	0	0	33070636	17423304
pyrazinamide	27	UC	0	1	0	12	4	33070636	17423304
rhodamine	27	UC	0	1	0	8	0	33070636	17423304
rifamycin_antibiotic	27	UC	0	1	0	6608	3362	33070636	17423304
streptogramin_antibiotic	27	UC	0	1	0	32038	17263	33070636	17423304
sulfonamide_antibiotic	27	UC	0	1	0	1177	447	33070636	17423304
tetracycline_antibiotic	27	UC	0	1	0	31502	19054	33070636	17423304
triclosan	27	UC	0	1	0	245	84	33070636	17423304
Zoliflodacin	27	UC	0	1	0	162	166	33070636	17423304
acridine_dye	12	Non-IBD	0	0	0	1582	214	47376348	21528662
aminocoumarin_antibiotic	12	Non-IBD	0	0	0	4752	1130	47376348	21528662
aminoglycoside_antibiotic	12	Non-IBD	0	0	0	107972	50960	47376348	21528662
antibacterial_free_fatty_acids	12	Non-IBD	0	0	0	0	0	47376348	21528662
benzalkonium_chloride	12	Non-IBD	0	0	0	180	11	47376348	21528662
bicyclomycin	12	Non-IBD	0	0	0	0	0	47376348	21528662
carbapenem	12	Non-IBD	0	0	0	1340	172	47376348	21528662
cephalosporin	12	Non-IBD	0	0	0	5991	692	47376348	21528662
cephamycin	12	Non-IBD	0	0	0	8754	3112	47376348	21528662
diaminopyrimidine_antibiotic	12	Non-IBD	0	0	0	596	261	47376348	21528662
disinfecting_agents_and_intercalating_dyes	12	Non-IBD	0	0	0	1582	216	47376348	21528662
elfamycin_antibiotic	12	Non-IBD	0	0	0	4292	1688	47376348	21528662
fluoroquinolone_antibiotic	12	Non-IBD	0	0	0	44869	14172	47376348	21528662
fosfomycin	12	Non-IBD	0	0	0	1406	32	47376348	21528662
fusidic_acid	12	Non-IBD	0	0	0	1102	592	47376348	21528662
glycopeptide_antibiotic	12	Non-IBD	0	0	0	23424	10734	47376348	21528662
glycylcycline	12	Non-IBD	0	0	0	1892	285	47376348	21528662
isoniazid	12	Non-IBD	0	0	0	160	36	47376348	21528662
lincosamide_antibiotic	12	Non-IBD	0	0	0	55231	23713	47376348	21528662
macrolide_antibiotic	12	Non-IBD	0	0	0	124268	54135	47376348	21528662
monobactam	12	Non-IBD	0	0	0	2577	839	47376348	21528662
mupirocin	12	Non-IBD	0	0	0	351	481	47376348	21528662
nitrofuran_antibiotic	12	Non-IBD	0	0	0	176	32	47376348	21528662
nitroimidazole_antibiotic	12	Non-IBD	0	0	0	714	121	47376348	21528662
nucleoside_antibiotic	12	Non-IBD	0	0	0	1189	34	47376348	21528662
oxazolidinone_antibiotic	12	Non-IBD	0	0	0	24686	10964	47376348	21528662
pactamycin	12	Non-IBD	0	0	0	4	2	47376348	21528662
para_aminosalicylic_acid	12	Non-IBD	0	0	0	0	0	47376348	21528662
penam	12	Non-IBD	0	0	0	7095	509	47376348	21528662
penem	12	Non-IBD	0	0	0	1503	116	47376348	21528662
peptide_antibiotic	12	Non-IBD	0	0	0	9921	4219	47376348	21528662
phenicol_antibiotic	12	Non-IBD	0	0	0	26995	11365	47376348	21528662
pleuromutilin_antibiotic	12	Non-IBD	0	0	0	24643	11194	47376348	21528662
polyamine_antibiotic	12	Non-IBD	0	0	0	0	0	47376348	21528662
pyrazinamide	12	Non-IBD	0	0	0	58	60	47376348	21528662
rhodamine	12	Non-IBD	0	0	0	180	11	47376348	21528662
rifamycin_antibiotic	12	Non-IBD	0	0	0	10412	3764	47376348	21528662
streptogramin_antibiotic	12	Non-IBD	0	0	0	37302	17088	47376348	21528662
sulfonamide_antibiotic	12	Non-IBD	0	0	0	1245	288	47376348	21528662
tetracycline_antibiotic	12	Non-IBD	0	0	0	73216	29926	47376348	21528662
triclosan	12	Non-IBD	0	0	0	2091	222	47376348	21528662
Zoliflodacin	12	Non-IBD	0	0	0	207	91	47376348	21528662
acridine_dye	2	Non-IBD	0	0	0	339	649	36449630	38532274
aminocoumarin_antibiotic	2	Non-IBD	0	0	0	1994	2527	36449630	38532274
aminoglycoside_antibiotic	2	Non-IBD	0	0	0	105492	107335	36449630	38532274
antibacterial_free_fatty_acids	2	Non-IBD	0	0	0	0	0	36449630	38532274
benzalkonium_chloride	2	Non-IBD	0	0	0	6	36	36449630	38532274
bicyclomycin	2	Non-IBD	0	0	0	0	0	36449630	38532274
carbapenem	2	Non-IBD	0	0	0	251	3490	36449630	38532274
cephalosporin	2	Non-IBD	0	0	0	879	6015	36449630	38532274
cephamycin	2	Non-IBD	0	0	0	4527	1193	36449630	38532274
diaminopyrimidine_antibiotic	2	Non-IBD	0	0	0	449	1811	36449630	38532274
disinfecting_agents_and_intercalating_dyes	2	Non-IBD	0	0	0	341	649	36449630	38532274
elfamycin_antibiotic	2	Non-IBD	0	0	0	4092	4866	36449630	38532274
fluoroquinolone_antibiotic	2	Non-IBD	0	0	0	6789	8924	36449630	38532274
fosfomycin	2	Non-IBD	0	0	0	86	266	36449630	38532274
fusidic_acid	2	Non-IBD	0	0	0	344	382	36449630	38532274
glycopeptide_antibiotic	2	Non-IBD	0	0	0	19110	22101	36449630	38532274
glycylcycline	2	Non-IBD	0	0	0	171	1673	36449630	38532274
isoniazid	2	Non-IBD	0	0	0	54	186	36449630	38532274
lincosamide_antibiotic	2	Non-IBD	0	0	0	56784	60711	36449630	38532274
macrolide_antibiotic	2	Non-IBD	0	0	0	130462	112622	36449630	38532274
monobactam	2	Non-IBD	0	0	0	1639	1903	36449630	38532274
mupirocin	2	Non-IBD	0	0	0	714	374	36449630	38532274
nitrofuran_antibiotic	2	Non-IBD	0	0	0	38	1373	36449630	38532274
nitroimidazole_antibiotic	2	Non-IBD	0	0	0	270	559	36449630	38532274
nucleoside_antibiotic	2	Non-IBD	0	0	0	68	234	36449630	38532274
oxazolidinone_antibiotic	2	Non-IBD	0	0	0	20330	22295	36449630	38532274
pactamycin	2	Non-IBD	0	0	0	82	632	36449630	38532274
para_aminosalicylic_acid	2	Non-IBD	0	0	0	4	4	36449630	38532274
penam	2	Non-IBD	0	0	0	925	4943	36449630	38532274
penem	2	Non-IBD	0	0	0	412	619	36449630	38532274
peptide_antibiotic	2	Non-IBD	0	0	0	8860	7761	36449630	38532274
phenicol_antibiotic	2	Non-IBD	0	0	0	20668	23064	36449630	38532274
pleuromutilin_antibiotic	2	Non-IBD	0	0	0	21346	23659	36449630	38532274
polyamine_antibiotic	2	Non-IBD	0	0	0	0	0	36449630	38532274
pyrazinamide	2	Non-IBD	0	0	0	140	58	36449630	38532274
rhodamine	2	Non-IBD	0	0	0	6	36	36449630	38532274
rifamycin_antibiotic	2	Non-IBD	0	0	0	8557	10898	36449630	38532274
streptogramin_antibiotic	2	Non-IBD	0	0	0	31648	33719	36449630	38532274
sulfonamide_antibiotic	2	Non-IBD	0	0	0	518	798	36449630	38532274
tetracycline_antibiotic	2	Non-IBD	0	0	0	35661	31148	36449630	38532274
triclosan	2	Non-IBD	0	0	0	250	629	36449630	38532274
Zoliflodacin	2	Non-IBD	0	0	0	362	366	36449630	38532274
acridine_dye	3	UC	0	1	0	169	180	9519436	16657262
aminocoumarin_antibiotic	3	UC	0	1	0	862	1230	9519436	16657262
aminoglycoside_antibiotic	3	UC	0	1	0	29886	43124	9519436	16657262
antibacterial_free_fatty_acids	3	UC	0	1	0	0	0	9519436	16657262
benzalkonium_chloride	3	UC	0	1	0	39	2	9519436	16657262
bicyclomycin	3	UC	0	1	0	0	0	9519436	16657262
carbapenem	3	UC	0	1	0	181	192	9519436	16657262
cephalosporin	3	UC	0	1	0	959	1746	9519436	16657262
cephamycin	3	UC	0	1	0	287	263	9519436	16657262
diaminopyrimidine_antibiotic	3	UC	0	1	0	154	259	9519436	16657262
disinfecting_agents_and_intercalating_dyes	3	UC	0	1	0	169	180	9519436	16657262
elfamycin_antibiotic	3	UC	0	1	0	824	1730	9519436	16657262
fluoroquinolone_antibiotic	3	UC	0	1	0	7948	12387	9519436	16657262
fosfomycin	3	UC	0	1	0	124	30	9519436	16657262
fusidic_acid	3	UC	0	1	0	178	172	9519436	16657262
glycopeptide_antibiotic	3	UC	0	1	0	5773	9152	9519436	16657262
glycylcycline	3	UC	0	1	0	230	178	9519436	16657262
isoniazid	3	UC	0	1	0	23	26	9519436	16657262
lincosamide_antibiotic	3	UC	0	1	0	12036	19861	9519436	16657262
macrolide_antibiotic	3	UC	0	1	0	28108	48956	9519436	16657262
monobactam	3	UC	0	1	0	573	916	9519436	16657262
mupirocin	3	UC	0	1	0	48	290	9519436	16657262
nitrofuran_antibiotic	3	UC	0	1	0	34	51	9519436	16657262
nitroimidazole_antibiotic	3	UC	0	1	0	89	64	9519436	16657262
nucleoside_antibiotic	3	UC	0	1	0	98	22	9519436	16657262
oxazolidinone_antibiotic	3	UC	0	1	0	6003	9401	9519436	16657262
pactamycin	3	UC	0	1	0	0	1	9519436	16657262
para_aminosalicylic_acid	3	UC	0	1	0	0	0	9519436	16657262
penam	3	UC	0	1	0	801	567	9519436	16657262
penem	3	UC	0	1	0	159	112	9519436	16657262
peptide_antibiotic	3	UC	0	1	0	2319	3797	9519436	16657262
phenicol_antibiotic	3	UC	0	1	0	6343	9686	9519436	16657262
pleuromutilin_antibiotic	3	UC	0	1	0	5852	9936	9519436	16657262
polyamine_antibiotic	3	UC	0	1	0	0	2	9519436	16657262
pyrazinamide	3	UC	0	1	0	2	72	9519436	16657262
rhodamine	3	UC	0	1	0	39	2	9519436	16657262
rifamycin_antibiotic	3	UC	0	1	0	1836	4859	9519436	16657262
streptogramin_antibiotic	3	UC	0	1	0	8219	13118	9519436	16657262
sulfonamide_antibiotic	3	UC	0	1	0	163	190	9519436	16657262
tetracycline_antibiotic	3	UC	0	1	0	11425	19194	9519436	16657262
triclosan	3	UC	0	1	0	222	165	9519436	16657262
Zoliflodacin	3	UC	0	1	0	30	140	9519436	16657262
acridine_dye	25	CD	1	0	1	531	499	32414620	39854294
aminocoumarin_antibiotic	25	CD	1	0	1	2267	2071	32414620	39854294
aminoglycoside_antibiotic	25	CD	1	0	1	74796	86888	32414620	39854294
antibacterial_free_fatty_acids	25	CD	1	0	1	0	0	32414620	39854294
benzalkonium_chloride	25	CD	1	0	1	73	4	32414620	39854294
bicyclomycin	25	CD	1	0	1	0	0	32414620	39854294
carbapenem	25	CD	1	0	1	391	208	32414620	39854294
cephalosporin	25	CD	1	0	1	3484	2628	32414620	39854294
cephamycin	25	CD	1	0	1	814	520	32414620	39854294
diaminopyrimidine_antibiotic	25	CD	1	0	1	186	506	32414620	39854294
disinfecting_agents_and_intercalating_dyes	25	CD	1	0	1	531	499	32414620	39854294
elfamycin_antibiotic	25	CD	1	0	1	2836	3172	32414620	39854294
fluoroquinolone_antibiotic	25	CD	1	0	1	27341	34009	32414620	39854294
fosfomycin	25	CD	1	0	1	448	18	32414620	39854294
fusidic_acid	25	CD	1	0	1	995	1032	32414620	39854294
glycopeptide_antibiotic	25	CD	1	0	1	19457	18553	32414620	39854294
glycylcycline	25	CD	1	0	1	554	189	32414620	39854294
isoniazid	25	CD	1	0	1	52	38	32414620	39854294
lincosamide_antibiotic	25	CD	1	0	1	43193	39610	32414620	39854294
macrolide_antibiotic	25	CD	1	0	1	98319	94462	32414620	39854294
monobactam	25	CD	1	0	1	1453	1603	32414620	39854294
mupirocin	25	CD	1	0	1	0	220	32414620	39854294
nitrofuran_antibiotic	25	CD	1	0	1	69	88	32414620	39854294
nitroimidazole_antibiotic	25	CD	1	0	1	426	612	32414620	39854294
nucleoside_antibiotic	25	CD	1	0	1	305	13	32414620	39854294
oxazolidinone_antibiotic	25	CD	1	0	1	19883	18895	32414620	39854294
pactamycin	25	CD	1	0	1	12	4	32414620	39854294
para_aminosalicylic_acid	25	CD	1	0	1	0	0	32414620	39854294
penam	25	CD	1	0	1	2113	778	32414620	39854294
penem	25	CD	1	0	1	369	44	32414620	39854294
peptide_antibiotic	25	CD	1	0	1	6932	6163	32414620	39854294
phenicol_antibiotic	25	CD	1	0	1	20486	19327	32414620	39854294
pleuromutilin_antibiotic	25	CD	1	0	1	20119	19441	32414620	39854294
polyamine_antibiotic	25	CD	1	0	1	0	0	32414620	39854294
pyrazinamide	25	CD	1	0	1	4	38	32414620	39854294
rhodamine	25	CD	1	0	1	73	4	32414620	39854294
rifamycin_antibiotic	25	CD	1	0	1	5563	7951	32414620	39854294
streptogramin_antibiotic	25	CD	1	0	1	26895	25653	32414620	39854294
sulfonamide_antibiotic	25	CD	1	0	1	406	266	32414620	39854294
tetracycline_antibiotic	25	CD	1	0	1	45608	54082	32414620	39854294
triclosan	25	CD	1	0	1	717	199	32414620	39854294
Zoliflodacin	25	CD	1	0	1	180	442	32414620	39854294
acridine_dye	16	Non-IBD	0	0	0	202	191	29263210	28050910
aminocoumarin_antibiotic	16	Non-IBD	0	0	0	1904	1421	29263210	28050910
aminoglycoside_antibiotic	16	Non-IBD	0	0	0	85181	81854	29263210	28050910
antibacterial_free_fatty_acids	16	Non-IBD	0	0	0	0	0	29263210	28050910
benzalkonium_chloride	16	Non-IBD	0	0	0	1	6	29263210	28050910
bicyclomycin	16	Non-IBD	0	0	0	0	0	29263210	28050910
carbapenem	16	Non-IBD	0	0	0	140	206	29263210	28050910
cephalosporin	16	Non-IBD	0	0	0	777	1336	29263210	28050910
cephamycin	16	Non-IBD	0	0	0	232	186	29263210	28050910
diaminopyrimidine_antibiotic	16	Non-IBD	0	0	0	259	441	29263210	28050910
disinfecting_agents_and_intercalating_dyes	16	Non-IBD	0	0	0	202	191	29263210	28050910
elfamycin_antibiotic	16	Non-IBD	0	0	0	2561	1881	29263210	28050910
fluoroquinolone_antibiotic	16	Non-IBD	0	0	0	13146	14852	29263210	28050910
fosfomycin	16	Non-IBD	0	0	0	0	2	29263210	28050910
fusidic_acid	16	Non-IBD	0	0	0	478	574	29263210	28050910
glycopeptide_antibiotic	16	Non-IBD	0	0	0	15105	10967	29263210	28050910
glycylcycline	16	Non-IBD	0	0	0	2592	3651	29263210	28050910
isoniazid	16	Non-IBD	0	0	0	0	8	29263210	28050910
lincosamide_antibiotic	16	Non-IBD	0	0	0	40885	31923	29263210	28050910
macrolide_antibiotic	16	Non-IBD	0	0	0	73840	60210	29263210	28050910
monobactam	16	Non-IBD	0	0	0	1581	1228	29263210	28050910
mupirocin	16	Non-IBD	0	0	0	0	8	29263210	28050910
nitrofuran_antibiotic	16	Non-IBD	0	0	0	64	71	29263210	28050910
nitroimidazole_antibiotic	16	Non-IBD	0	0	0	106	90	29263210	28050910
nucleoside_antibiotic	16	Non-IBD	0	0	0	6	6	29263210	28050910
oxazolidinone_antibiotic	16	Non-IBD	0	0	0	15611	11769	29263210	28050910
pactamycin	16	Non-IBD	0	0	0	2	3	29263210	28050910
para_aminosalicylic_acid	16	Non-IBD	0	0	0	0	0	29263210	28050910
penam	16	Non-IBD	0	0	0	330	408	29263210	28050910
penem	16	Non-IBD	0	0	0	71	106	29263210	28050910
peptide_antibiotic	16	Non-IBD	0	0	0	4984	3911	29263210	28050910
phenicol_antibiotic	16	Non-IBD	0	0	0	15869	11984	29263210	28050910
pleuromutilin_antibiotic	16	Non-IBD	0	0	0	16162	12026	29263210	28050910
polyamine_antibiotic	16	Non-IBD	0	0	0	0	0	29263210	28050910
pyrazinamide	16	Non-IBD	0	0	0	14	18	29263210	28050910
rhodamine	16	Non-IBD	0	0	0	1	6	29263210	28050910
rifamycin_antibiotic	16	Non-IBD	0	0	0	4610	3607	29263210	28050910
streptogramin_antibiotic	16	Non-IBD	0	0	0	28574	24389	29263210	28050910
sulfonamide_antibiotic	16	Non-IBD	0	0	0	401	384	29263210	28050910
tetracycline_antibiotic	16	Non-IBD	0	0	0	32054	35639	29263210	28050910
triclosan	16	Non-IBD	0	0	0	141	129	29263210	28050910
Zoliflodacin	16	Non-IBD	0	0	0	96	72	29263210	28050910
acridine_dye	10	UC	0	1	1	306	228	10640878	20917362
aminocoumarin_antibiotic	10	UC	0	1	1	1250	1154	10640878	20917362
aminoglycoside_antibiotic	10	UC	0	1	1	32347	63969	10640878	20917362
antibacterial_free_fatty_acids	10	UC	0	1	1	0	0	10640878	20917362
benzalkonium_chloride	10	UC	0	1	1	47	4	10640878	20917362
bicyclomycin	10	UC	0	1	1	4	0	10640878	20917362
carbapenem	10	UC	0	1	1	428	401	10640878	20917362
cephalosporin	10	UC	0	1	1	1649	812	10640878	20917362
cephamycin	10	UC	0	1	1	536	143	10640878	20917362
diaminopyrimidine_antibiotic	10	UC	0	1	1	259	390	10640878	20917362
disinfecting_agents_and_intercalating_dyes	10	UC	0	1	1	312	228	10640878	20917362
elfamycin_antibiotic	10	UC	0	1	1	1090	4034	10640878	20917362
fluoroquinolone_antibiotic	10	UC	0	1	1	5627	4353	10640878	20917362
fosfomycin	10	UC	0	1	1	276	38	10640878	20917362
fusidic_acid	10	UC	0	1	1	166	1204	10640878	20917362
glycopeptide_antibiotic	10	UC	0	1	1	5011	17648	10640878	20917362
glycylcycline	10	UC	0	1	1	318	109	10640878	20917362
isoniazid	10	UC	0	1	1	28	14	10640878	20917362
lincosamide_antibiotic	10	UC	0	1	1	12623	45266	10640878	20917362
macrolide_antibiotic	10	UC	0	1	1	27405	81166	10640878	20917362
monobactam	10	UC	0	1	1	783	936	10640878	20917362
mupirocin	10	UC	0	1	1	156	190	10640878	20917362
nitrofuran_antibiotic	10	UC	0	1	1	54	68	10640878	20917362
nitroimidazole_antibiotic	10	UC	0	1	1	172	116	10640878	20917362
nucleoside_antibiotic	10	UC	0	1	1	164	21	10640878	20917362
oxazolidinone_antibiotic	10	UC	0	1	1	5270	17978	10640878	20917362
pactamycin	10	UC	0	1	1	148	32	10640878	20917362
para_aminosalicylic_acid	10	UC	0	1	1	0	0	10640878	20917362
penam	10	UC	0	1	1	1530	543	10640878	20917362
penem	10	UC	0	1	1	313	179	10640878	20917362
peptide_antibiotic	10	UC	0	1	1	2374	5916	10640878	20917362
phenicol_antibiotic	10	UC	0	1	1	5754	18276	10640878	20917362
pleuromutilin_antibiotic	10	UC	0	1	1	5301	18550	10640878	20917362
polyamine_antibiotic	10	UC	0	1	1	0	0	10640878	20917362
pyrazinamide	10	UC	0	1	1	48	42	10640878	20917362
rhodamine	10	UC	0	1	1	45	4	10640878	20917362
rifamycin_antibiotic	10	UC	0	1	1	2884	6258	10640878	20917362
streptogramin_antibiotic	10	UC	0	1	1	7277	25294	10640878	20917362
sulfonamide_antibiotic	10	UC	0	1	1	364	309	10640878	20917362
tetracycline_antibiotic	10	UC	0	1	1	11503	20686	10640878	20917362
triclosan	10	UC	0	1	1	373	143	10640878	20917362
Zoliflodacin	10	UC	0	1	1	126	170	10640878	20917362
acridine_dye	15	CD	0	0	0	269	1053	34091902	31094042
aminocoumarin_antibiotic	15	CD	0	0	0	1653	3337	34091902	31094042
aminoglycoside_antibiotic	15	CD	0	0	0	79392	113996	34091902	31094042
antibacterial_free_fatty_acids	15	CD	0	0	0	6	0	34091902	31094042
benzalkonium_chloride	15	CD	0	0	0	8	214	34091902	31094042
bicyclomycin	15	CD	0	0	0	0	0	34091902	31094042
carbapenem	15	CD	0	0	0	274	2765	34091902	31094042
cephalosporin	15	CD	0	0	0	1645	7746	34091902	31094042
cephamycin	15	CD	0	0	0	903	4015	34091902	31094042
diaminopyrimidine_antibiotic	15	CD	0	0	0	326	380	34091902	31094042
disinfecting_agents_and_intercalating_dyes	15	CD	0	0	0	273	1061	34091902	31094042
elfamycin_antibiotic	15	CD	0	0	0	3484	3318	34091902	31094042
fluoroquinolone_antibiotic	15	CD	0	0	0	30634	28807	34091902	31094042
fosfomycin	15	CD	0	0	0	194	1121	34091902	31094042
fusidic_acid	15	CD	0	0	0	1486	935	34091902	31094042
glycopeptide_antibiotic	15	CD	0	0	0	20285	23173	34091902	31094042
glycylcycline	15	CD	0	0	0	673	5872	34091902	31094042
isoniazid	15	CD	0	0	0	46	112	34091902	31094042
lincosamide_antibiotic	15	CD	0	0	0	45810	54649	34091902	31094042
macrolide_antibiotic	15	CD	0	0	0	107957	115274	34091902	31094042
monobactam	15	CD	0	0	0	1125	2246	34091902	31094042
mupirocin	15	CD	0	0	0	64	246	34091902	31094042
nitrofuran_antibiotic	15	CD	0	0	0	104	179	34091902	31094042
nitroimidazole_antibiotic	15	CD	0	0	0	148	609	34091902	31094042
nucleoside_antibiotic	15	CD	0	0	0	136	847	34091902	31094042
oxazolidinone_antibiotic	15	CD	0	0	0	21367	24736	34091902	31094042
pactamycin	15	CD	0	0	0	6	6	34091902	31094042
para_aminosalicylic_acid	15	CD	0	0	0	0	0	34091902	31094042
penam	15	CD	0	0	0	1442	9098	34091902	31094042
penem	15	CD	0	0	0	530	1559	34091902	31094042
peptide_antibiotic	15	CD	0	0	0	7458	8754	34091902	31094042
phenicol_antibiotic	15	CD	0	0	0	22251	26595	34091902	31094042
pleuromutilin_antibiotic	15	CD	0	0	0	21740	24443	34091902	31094042
polyamine_antibiotic	15	CD	0	0	0	0	0	34091902	31094042
pyrazinamide	15	CD	0	0	0	16	42	34091902	31094042
rhodamine	15	CD	0	0	0	8	214	34091902	31094042
rifamycin_antibiotic	15	CD	0	0	0	4609	6830	34091902	31094042
streptogramin_antibiotic	15	CD	0	0	0	34930	38682	34091902	31094042
sulfonamide_antibiotic	15	CD	0	0	0	457	1141	34091902	31094042
tetracycline_antibiotic	15	CD	0	0	0	68413	53917	34091902	31094042
triclosan	15	CD	0	0	0	353	1473	34091902	31094042
Zoliflodacin	15	CD	0	0	0	64	106	34091902	31094042
acridine_dye	45	Non-IBD	0	0	0	189	103	26576518	16044086
aminocoumarin_antibiotic	45	Non-IBD	0	0	0	1587	808	26576518	16044086
aminoglycoside_antibiotic	45	Non-IBD	0	0	0	62576	46190	26576518	16044086
antibacterial_free_fatty_acids	45	Non-IBD	0	0	0	0	0	26576518	16044086
benzalkonium_chloride	45	Non-IBD	0	0	0	4	0	26576518	16044086
bicyclomycin	45	Non-IBD	0	0	0	0	0	26576518	16044086
carbapenem	45	Non-IBD	0	0	0	194	130	26576518	16044086
cephalosporin	45	Non-IBD	0	0	0	1198	562	26576518	16044086
cephamycin	45	Non-IBD	0	0	0	1875	629	26576518	16044086
diaminopyrimidine_antibiotic	45	Non-IBD	0	0	0	152	130	26576518	16044086
disinfecting_agents_and_intercalating_dyes	45	Non-IBD	0	0	0	189	103	26576518	16044086
elfamycin_antibiotic	45	Non-IBD	0	0	0	2444	1742	26576518	16044086
fluoroquinolone_antibiotic	45	Non-IBD	0	0	0	12153	6088	26576518	16044086
fosfomycin	45	Non-IBD	0	0	0	22	10	26576518	16044086
fusidic_acid	45	Non-IBD	0	0	0	432	218	26576518	16044086
glycopeptide_antibiotic	45	Non-IBD	0	0	0	17129	9880	26576518	16044086
glycylcycline	45	Non-IBD	0	0	0	120	119	26576518	16044086
isoniazid	45	Non-IBD	0	0	0	4	8	26576518	16044086
lincosamide_antibiotic	45	Non-IBD	0	0	0	41866	23909	26576518	16044086
macrolide_antibiotic	45	Non-IBD	0	0	0	90516	48097	26576518	16044086
monobactam	45	Non-IBD	0	0	0	1005	577	26576518	16044086
mupirocin	45	Non-IBD	0	0	0	48	52	26576518	16044086
nitrofuran_antibiotic	45	Non-IBD	0	0	0	20	48	26576518	16044086
nitroimidazole_antibiotic	45	Non-IBD	0	0	0	140	164	26576518	16044086
nucleoside_antibiotic	45	Non-IBD	0	0	0	10	8	26576518	16044086
oxazolidinone_antibiotic	45	Non-IBD	0	0	0	17383	9982	26576518	16044086
pactamycin	45	Non-IBD	0	0	0	31	56	26576518	16044086
para_aminosalicylic_acid	45	Non-IBD	0	0	0	0	2	26576518	16044086
penam	45	Non-IBD	0	0	0	450	351	26576518	16044086
penem	45	Non-IBD	0	0	0	130	94	26576518	16044086
peptide_antibiotic	45	Non-IBD	0	0	0	6523	3357	26576518	16044086
phenicol_antibiotic	45	Non-IBD	0	0	0	17899	10165	26576518	16044086
pleuromutilin_antibiotic	45	Non-IBD	0	0	0	17722	10237	26576518	16044086
polyamine_antibiotic	45	Non-IBD	0	0	0	0	0	26576518	16044086
pyrazinamide	45	Non-IBD	0	0	0	4	4	26576518	16044086
rhodamine	45	Non-IBD	0	0	0	4	0	26576518	16044086
rifamycin_antibiotic	45	Non-IBD	0	0	0	5627	3627	26576518	16044086
streptogramin_antibiotic	45	Non-IBD	0	0	0	28443	14509	26576518	16044086
sulfonamide_antibiotic	45	Non-IBD	0	0	0	85	133	26576518	16044086
tetracycline_antibiotic	45	Non-IBD	0	0	0	25391	15097	26576518	16044086
triclosan	45	Non-IBD	0	0	0	203	147	26576518	16044086
Zoliflodacin	45	Non-IBD	0	0	0	152	162	26576518	16044086
acridine_dye	39	UC	0	1	0	315	755	23728514	29507670
aminocoumarin_antibiotic	39	UC	0	1	0	1050	2501	23728514	29507670
aminoglycoside_antibiotic	39	UC	0	1	0	51244	97428	23728514	29507670
antibacterial_free_fatty_acids	39	UC	0	1	0	0	0	23728514	29507670
benzalkonium_chloride	39	UC	0	1	0	14	101	23728514	29507670
bicyclomycin	39	UC	0	1	0	0	0	23728514	29507670
carbapenem	39	UC	0	1	0	346	789	23728514	29507670
cephalosporin	39	UC	0	1	0	1265	2805	23728514	29507670
cephamycin	39	UC	0	1	0	345	1236	23728514	29507670
diaminopyrimidine_antibiotic	39	UC	0	1	0	361	443	23728514	29507670
disinfecting_agents_and_intercalating_dyes	39	UC	0	1	0	315	769	23728514	29507670
elfamycin_antibiotic	39	UC	0	1	0	2648	3314	23728514	29507670
fluoroquinolone_antibiotic	39	UC	0	1	0	10018	9320	23728514	29507670
fosfomycin	39	UC	0	1	0	128	483	23728514	29507670
fusidic_acid	39	UC	0	1	0	346	182	23728514	29507670
glycopeptide_antibiotic	39	UC	0	1	0	11413	15415	23728514	29507670
glycylcycline	39	UC	0	1	0	303	721	23728514	29507670
isoniazid	39	UC	0	1	0	20	56	23728514	29507670
lincosamide_antibiotic	39	UC	0	1	0	28912	41634	23728514	29507670
macrolide_antibiotic	39	UC	0	1	0	60410	78958	23728514	29507670
monobactam	39	UC	0	1	0	671	1622	23728514	29507670
mupirocin	39	UC	0	1	0	362	630	23728514	29507670
nitrofuran_antibiotic	39	UC	0	1	0	127	199	23728514	29507670
nitroimidazole_antibiotic	39	UC	0	1	0	434	652	23728514	29507670
nucleoside_antibiotic	39	UC	0	1	0	137	488	23728514	29507670
oxazolidinone_antibiotic	39	UC	0	1	0	11815	15730	23728514	29507670
pactamycin	39	UC	0	1	0	654	106	23728514	29507670
para_aminosalicylic_acid	39	UC	0	1	0	0	0	23728514	29507670
penam	39	UC	0	1	0	1125	3230	23728514	29507670
penem	39	UC	0	1	0	226	566	23728514	29507670
peptide_antibiotic	39	UC	0	1	0	4281	6221	23728514	29507670
phenicol_antibiotic	39	UC	0	1	0	12452	16772	23728514	29507670
pleuromutilin_antibiotic	39	UC	0	1	0	12125	15870	23728514	29507670
polyamine_antibiotic	39	UC	0	1	0	0	0	23728514	29507670
pyrazinamide	39	UC	0	1	0	78	124	23728514	29507670
rhodamine	39	UC	0	1	0	14	101	23728514	29507670
rifamycin_antibiotic	39	UC	0	1	0	5424	8646	23728514	29507670
streptogramin_antibiotic	39	UC	0	1	0	17080	22066	23728514	29507670
sulfonamide_antibiotic	39	UC	0	1	0	299	1747	23728514	29507670
tetracycline_antibiotic	39	UC	0	1	0	22894	22749	23728514	29507670
triclosan	39	UC	0	1	0	275	725	23728514	29507670
Zoliflodacin	39	UC	0	1	0	304	341	23728514	29507670
acridine_dye	18	Non-IBD	0	0	0	295	300	45691572	28227862
aminocoumarin_antibiotic	18	Non-IBD	0	0	0	2588	3610	45691572	28227862
aminoglycoside_antibiotic	18	Non-IBD	0	0	0	94201	65998	45691572	28227862
antibacterial_free_fatty_acids	18	Non-IBD	0	0	0	0	0	45691572	28227862
benzalkonium_chloride	18	Non-IBD	0	0	0	6	27	45691572	28227862
bicyclomycin	18	Non-IBD	0	0	0	0	0	45691572	28227862
carbapenem	18	Non-IBD	0	0	0	159	394	45691572	28227862
cephalosporin	18	Non-IBD	0	0	0	1384	1403	45691572	28227862
cephamycin	18	Non-IBD	0	0	0	1045	861	45691572	28227862
diaminopyrimidine_antibiotic	18	Non-IBD	0	0	0	586	388	45691572	28227862
disinfecting_agents_and_intercalating_dyes	18	Non-IBD	0	0	0	295	304	45691572	28227862
elfamycin_antibiotic	18	Non-IBD	0	0	0	6214	3414	45691572	28227862
fluoroquinolone_antibiotic	18	Non-IBD	0	0	0	14561	10224	45691572	28227862
fosfomycin	18	Non-IBD	0	0	0	55	116	45691572	28227862
fusidic_acid	18	Non-IBD	0	0	0	1448	635	45691572	28227862
glycopeptide_antibiotic	18	Non-IBD	0	0	0	24327	16895	45691572	28227862
glycylcycline	18	Non-IBD	0	0	0	112	166	45691572	28227862
isoniazid	18	Non-IBD	0	0	0	28	12	45691572	28227862
lincosamide_antibiotic	18	Non-IBD	0	0	0	69220	45352	45691572	28227862
macrolide_antibiotic	18	Non-IBD	0	0	0	129703	92030	45691572	28227862
monobactam	18	Non-IBD	0	0	0	2009	3271	45691572	28227862
mupirocin	18	Non-IBD	0	0	0	650	278	45691572	28227862
nitrofuran_antibiotic	18	Non-IBD	0	0	0	44	41	45691572	28227862
nitroimidazole_antibiotic	18	Non-IBD	0	0	0	312	342	45691572	28227862
nucleoside_antibiotic	18	Non-IBD	0	0	0	114	63	45691572	28227862
oxazolidinone_antibiotic	18	Non-IBD	0	0	0	23099	17486	45691572	28227862
pactamycin	18	Non-IBD	0	0	0	0	3	45691572	28227862
para_aminosalicylic_acid	18	Non-IBD	0	0	0	0	4	45691572	28227862
penam	18	Non-IBD	0	0	0	839	1121	45691572	28227862
penem	18	Non-IBD	0	0	0	211	328	45691572	28227862
peptide_antibiotic	18	Non-IBD	0	0	0	9461	6402	45691572	28227862
phenicol_antibiotic	18	Non-IBD	0	0	0	24286	18266	45691572	28227862
pleuromutilin_antibiotic	18	Non-IBD	0	0	0	24048	18145	45691572	28227862
polyamine_antibiotic	18	Non-IBD	0	0	0	0	0	45691572	28227862
pyrazinamide	18	Non-IBD	0	0	0	88	42	45691572	28227862
rhodamine	18	Non-IBD	0	0	0	6	27	45691572	28227862
rifamycin_antibiotic	18	Non-IBD	0	0	0	10835	7104	45691572	28227862
streptogramin_antibiotic	18	Non-IBD	0	0	0	38728	27842	45691572	28227862
sulfonamide_antibiotic	18	Non-IBD	0	0	0	218	206	45691572	28227862
tetracycline_antibiotic	18	Non-IBD	0	0	0	48029	31750	45691572	28227862
triclosan	18	Non-IBD	0	0	0	204	320	45691572	28227862
Zoliflodacin	18	Non-IBD	0	0	0	431	159	45691572	28227862
acridine_dye	28	Non-IBD	0	0	0	155	105	25476898	23881556
aminocoumarin_antibiotic	28	Non-IBD	0	0	0	1217	1091	25476898	23881556
aminoglycoside_antibiotic	28	Non-IBD	0	0	0	48801	52986	25476898	23881556
antibacterial_free_fatty_acids	28	Non-IBD	0	0	0	0	0	25476898	23881556
benzalkonium_chloride	28	Non-IBD	0	0	0	0	0	25476898	23881556
bicyclomycin	28	Non-IBD	0	0	0	0	0	25476898	23881556
carbapenem	28	Non-IBD	0	0	0	159	100	25476898	23881556
cephalosporin	28	Non-IBD	0	0	0	1225	600	25476898	23881556
cephamycin	28	Non-IBD	0	0	0	172	81	25476898	23881556
diaminopyrimidine_antibiotic	28	Non-IBD	0	0	0	223	457	25476898	23881556
disinfecting_agents_and_intercalating_dyes	28	Non-IBD	0	0	0	155	105	25476898	23881556
elfamycin_antibiotic	28	Non-IBD	0	0	0	1712	1803	25476898	23881556
fluoroquinolone_antibiotic	28	Non-IBD	0	0	0	24759	21335	25476898	23881556
fosfomycin	28	Non-IBD	0	0	0	0	0	25476898	23881556
fusidic_acid	28	Non-IBD	0	0	0	1207	1099	25476898	23881556
glycopeptide_antibiotic	28	Non-IBD	0	0	0	12159	14927	25476898	23881556
glycylcycline	28	Non-IBD	0	0	0	224	110	25476898	23881556
isoniazid	28	Non-IBD	0	0	0	12	52	25476898	23881556
lincosamide_antibiotic	28	Non-IBD	0	0	0	28862	34327	25476898	23881556
macrolide_antibiotic	28	Non-IBD	0	0	0	69375	78513	25476898	23881556
monobactam	28	Non-IBD	0	0	0	767	617	25476898	23881556
mupirocin	28	Non-IBD	0	0	0	28	124	25476898	23881556
nitrofuran_antibiotic	28	Non-IBD	0	0	0	73	26	25476898	23881556
nitroimidazole_antibiotic	28	Non-IBD	0	0	0	202	166	25476898	23881556
nucleoside_antibiotic	28	Non-IBD	0	0	0	10	9	25476898	23881556
oxazolidinone_antibiotic	28	Non-IBD	0	0	0	14210	17677	25476898	23881556
pactamycin	28	Non-IBD	0	0	0	5	3	25476898	23881556
para_aminosalicylic_acid	28	Non-IBD	0	0	0	0	0	25476898	23881556
penam	28	Non-IBD	0	0	0	408	265	25476898	23881556
penem	28	Non-IBD	0	0	0	48	59	25476898	23881556
peptide_antibiotic	28	Non-IBD	0	0	0	4854	5232	25476898	23881556
phenicol_antibiotic	28	Non-IBD	0	0	0	14389	17748	25476898	23881556
pleuromutilin_antibiotic	28	Non-IBD	0	0	0	14333	17819	25476898	23881556
polyamine_antibiotic	28	Non-IBD	0	0	0	0	0	25476898	23881556
pyrazinamide	28	Non-IBD	0	0	0	10	24	25476898	23881556
rhodamine	28	Non-IBD	0	0	0	0	0	25476898	23881556
rifamycin_antibiotic	28	Non-IBD	0	0	0	2806	3248	25476898	23881556
streptogramin_antibiotic	28	Non-IBD	0	0	0	20075	24512	25476898	23881556
sulfonamide_antibiotic	28	Non-IBD	0	0	0	249	281	25476898	23881556
tetracycline_antibiotic	28	Non-IBD	0	0	0	38528	37059	25476898	23881556
triclosan	28	Non-IBD	0	0	0	102	113	25476898	23881556
Zoliflodacin	28	Non-IBD	0	0	0	30	42	25476898	23881556
acridine_dye	30	UC	0	1	0	458	198	47314640	33992064
aminocoumarin_antibiotic	30	UC	0	1	0	2377	1706	47314640	33992064
aminoglycoside_antibiotic	30	UC	0	1	0	94959	70910	47314640	33992064
antibacterial_free_fatty_acids	30	UC	0	1	0	0	0	47314640	33992064
benzalkonium_chloride	30	UC	0	1	0	38	6	47314640	33992064
bicyclomycin	30	UC	0	1	0	0	0	47314640	33992064
carbapenem	30	UC	0	1	0	457	115	47314640	33992064
cephalosporin	30	UC	0	1	0	3034	1327	47314640	33992064
cephamycin	30	UC	0	1	0	1136	456	47314640	33992064
diaminopyrimidine_antibiotic	30	UC	0	1	0	654	913	47314640	33992064
disinfecting_agents_and_intercalating_dyes	30	UC	0	1	0	460	198	47314640	33992064
elfamycin_antibiotic	30	UC	0	1	0	4763	3222	47314640	33992064
fluoroquinolone_antibiotic	30	UC	0	1	0	24392	15832	47314640	33992064
fosfomycin	30	UC	0	1	0	231	4	47314640	33992064
fusidic_acid	30	UC	0	1	0	868	560	47314640	33992064
glycopeptide_antibiotic	30	UC	0	1	0	21679	20953	47314640	33992064
glycylcycline	30	UC	0	1	0	347	84	47314640	33992064
isoniazid	30	UC	0	1	0	53	38	47314640	33992064
lincosamide_antibiotic	30	UC	0	1	0	59897	53793	47314640	33992064
macrolide_antibiotic	30	UC	0	1	0	124254	105047	47314640	33992064
monobactam	30	UC	0	1	0	1638	1257	47314640	33992064
mupirocin	30	UC	0	1	0	606	568	47314640	33992064
nitrofuran_antibiotic	30	UC	0	1	0	112	44	47314640	33992064
nitroimidazole_antibiotic	30	UC	0	1	0	474	250	47314640	33992064
nucleoside_antibiotic	30	UC	0	1	0	102	12	47314640	33992064
oxazolidinone_antibiotic	30	UC	0	1	0	20992	21232	47314640	33992064
pactamycin	30	UC	0	1	0	4	13	47314640	33992064
para_aminosalicylic_acid	30	UC	0	1	0	0	0	47314640	33992064
penam	30	UC	0	1	0	1864	538	47314640	33992064
penem	30	UC	0	1	0	264	100	47314640	33992064
peptide_antibiotic	30	UC	0	1	0	8271	6891	47314640	33992064
phenicol_antibiotic	30	UC	0	1	0	21906	22279	47314640	33992064
pleuromutilin_antibiotic	30	UC	0	1	0	21531	21730	47314640	33992064
polyamine_antibiotic	30	UC	0	1	0	0	0	47314640	33992064
pyrazinamide	30	UC	0	1	0	106	124	47314640	33992064
rhodamine	30	UC	0	1	0	38	6	47314640	33992064
rifamycin_antibiotic	30	UC	0	1	0	10125	6824	47314640	33992064
streptogramin_antibiotic	30	UC	0	1	0	35264	32739	47314640	33992064
sulfonamide_antibiotic	30	UC	0	1	0	855	199	47314640	33992064
tetracycline_antibiotic	30	UC	0	1	0	60782	41575	47314640	33992064
triclosan	30	UC	0	1	0	337	186	47314640	33992064
Zoliflodacin	30	UC	0	1	0	663	213	47314640	33992064
acridine_dye	4	UC	0	1	0	307	116	40397006	18616704
aminocoumarin_antibiotic	4	UC	0	1	0	1596	891	40397006	18616704
aminoglycoside_antibiotic	4	UC	0	1	0	101364	70610	40397006	18616704
antibacterial_free_fatty_acids	4	UC	0	1	0	0	2	40397006	18616704
benzalkonium_chloride	4	UC	0	1	0	0	0	40397006	18616704
bicyclomycin	4	UC	0	1	0	2	0	40397006	18616704
carbapenem	4	UC	0	1	0	513	1289	40397006	18616704
cephalosporin	4	UC	0	1	0	1414	1925	40397006	18616704
cephamycin	4	UC	0	1	0	261	76	40397006	18616704
diaminopyrimidine_antibiotic	4	UC	0	1	0	547	794	40397006	18616704
disinfecting_agents_and_intercalating_dyes	4	UC	0	1	0	307	116	40397006	18616704
elfamycin_antibiotic	4	UC	0	1	0	3750	2367	40397006	18616704
fluoroquinolone_antibiotic	4	UC	0	1	0	9851	3296	40397006	18616704
fosfomycin	4	UC	0	1	0	20	6	40397006	18616704
fusidic_acid	4	UC	0	1	0	536	201	40397006	18616704
glycopeptide_antibiotic	4	UC	0	1	0	16620	10674	40397006	18616704
glycylcycline	4	UC	0	1	0	219	547	40397006	18616704
isoniazid	4	UC	0	1	0	10	30	40397006	18616704
lincosamide_antibiotic	4	UC	0	1	0	42144	26553	40397006	18616704
macrolide_antibiotic	4	UC	0	1	0	84743	50890	40397006	18616704
monobactam	4	UC	0	1	0	1355	594	40397006	18616704
mupirocin	4	UC	0	1	0	180	644	40397006	18616704
nitrofuran_antibiotic	4	UC	0	1	0	142	497	40397006	18616704
nitroimidazole_antibiotic	4	UC	0	1	0	472	114	40397006	18616704
nucleoside_antibiotic	4	UC	0	1	0	18	0	40397006	18616704
oxazolidinone_antibiotic	4	UC	0	1	0	16877	10622	40397006	18616704
pactamycin	4	UC	0	1	0	42	4	40397006	18616704
para_aminosalicylic_acid	4	UC	0	1	0	9	0	40397006	18616704
penam	4	UC	0	1	0	845	1423	40397006	18616704
penem	4	UC	0	1	0	250	64	40397006	18616704
peptide_antibiotic	4	UC	0	1	0	6045	4240	40397006	18616704
phenicol_antibiotic	4	UC	0	1	0	17379	10719	40397006	18616704
pleuromutilin_antibiotic	4	UC	0	1	0	18066	11242	40397006	18616704
polyamine_antibiotic	4	UC	0	1	0	2	0	40397006	18616704
pyrazinamide	4	UC	0	1	0	66	128	40397006	18616704
rhodamine	4	UC	0	1	0	0	0	40397006	18616704
rifamycin_antibiotic	4	UC	0	1	0	8980	4082	40397006	18616704
streptogramin_antibiotic	4	UC	0	1	0	25974	17272	40397006	18616704
sulfonamide_antibiotic	4	UC	0	1	0	519	328	40397006	18616704
tetracycline_antibiotic	4	UC	0	1	0	28547	14827	40397006	18616704
triclosan	4	UC	0	1	0	297	88	40397006	18616704
Zoliflodacin	4	UC	0	1	0	208	66	40397006	18616704
acridine_dye	35	UC	0	1	1	275	253	20916560	30748012
aminocoumarin_antibiotic	35	UC	0	1	1	1156	1555	20916560	30748012
aminoglycoside_antibiotic	35	UC	0	1	1	54317	79793	20916560	30748012
antibacterial_free_fatty_acids	35	UC	0	1	1	0	0	20916560	30748012
benzalkonium_chloride	35	UC	0	1	1	6	12	20916560	30748012
bicyclomycin	35	UC	0	1	1	0	0	20916560	30748012
carbapenem	35	UC	0	1	1	2172	248	20916560	30748012
cephalosporin	35	UC	0	1	1	3604	1212	20916560	30748012
cephamycin	35	UC	0	1	1	273	348	20916560	30748012
diaminopyrimidine_antibiotic	35	UC	0	1	1	1288	326	20916560	30748012
disinfecting_agents_and_intercalating_dyes	35	UC	0	1	1	275	253	20916560	30748012
elfamycin_antibiotic	35	UC	0	1	1	2058	3699	20916560	30748012
fluoroquinolone_antibiotic	35	UC	0	1	1	9413	10950	20916560	30748012
fosfomycin	35	UC	0	1	1	28	60	20916560	30748012
fusidic_acid	35	UC	0	1	1	250	367	20916560	30748012
glycopeptide_antibiotic	35	UC	0	1	1	10899	18524	20916560	30748012
glycylcycline	35	UC	0	1	1	956	224	20916560	30748012
isoniazid	35	UC	0	1	1	32	38	20916560	30748012
lincosamide_antibiotic	35	UC	0	1	1	28462	47625	20916560	30748012
macrolide_antibiotic	35	UC	0	1	1	59960	92078	20916560	30748012
monobactam	35	UC	0	1	1	825	1168	20916560	30748012
mupirocin	35	UC	0	1	1	845	618	20916560	30748012
nitrofuran_antibiotic	35	UC	0	1	1	919	72	20916560	30748012
nitroimidazole_antibiotic	35	UC	0	1	1	156	416	20916560	30748012
nucleoside_antibiotic	35	UC	0	1	1	20	43	20916560	30748012
oxazolidinone_antibiotic	35	UC	0	1	1	10828	18204	20916560	30748012
pactamycin	35	UC	0	1	1	0	2	20916560	30748012
para_aminosalicylic_acid	35	UC	0	1	1	2	12	20916560	30748012
penam	35	UC	0	1	1	2625	843	20916560	30748012
penem	35	UC	0	1	1	71	123	20916560	30748012
peptide_antibiotic	35	UC	0	1	1	4071	6656	20916560	30748012
phenicol_antibiotic	35	UC	0	1	1	11196	18650	20916560	30748012
pleuromutilin_antibiotic	35	UC	0	1	1	11179	18846	20916560	30748012
polyamine_antibiotic	35	UC	0	1	1	0	0	20916560	30748012
pyrazinamide	35	UC	0	1	1	124	72	20916560	30748012
rhodamine	35	UC	0	1	1	6	12	20916560	30748012
rifamycin_antibiotic	35	UC	0	1	1	5179	7058	20916560	30748012
streptogramin_antibiotic	35	UC	0	1	1	17725	28818	20916560	30748012
sulfonamide_antibiotic	35	UC	0	1	1	351	254	20916560	30748012
tetracycline_antibiotic	35	UC	0	1	1	20163	28235	20916560	30748012
triclosan	35	UC	0	1	1	95	232	20916560	30748012
Zoliflodacin	35	UC	0	1	1	146	436	20916560	30748012
acridine_dye	1	UC	0	1	0	1094	737	74446882	84453324
aminocoumarin_antibiotic	1	UC	0	1	0	5116	3991	74446882	84453324
aminoglycoside_antibiotic	1	UC	0	1	0	226312	188326	74446882	84453324
antibacterial_free_fatty_acids	1	UC	0	1	0	0	0	74446882	84453324
benzalkonium_chloride	1	UC	0	1	0	113	16	74446882	84453324
bicyclomycin	1	UC	0	1	0	0	0	74446882	84453324
carbapenem	1	UC	0	1	0	930	477	74446882	84453324
cephalosporin	1	UC	0	1	0	4076	1809	74446882	84453324
cephamycin	1	UC	0	1	0	3770	3282	74446882	84453324
diaminopyrimidine_antibiotic	1	UC	0	1	0	913	1289	74446882	84453324
disinfecting_agents_and_intercalating_dyes	1	UC	0	1	0	1099	737	74446882	84453324
elfamycin_antibiotic	1	UC	0	1	0	11275	11665	74446882	84453324
fluoroquinolone_antibiotic	1	UC	0	1	0	29949	23605	74446882	84453324
fosfomycin	1	UC	0	1	0	643	130	74446882	84453324
fusidic_acid	1	UC	0	1	0	1104	1421	74446882	84453324
glycopeptide_antibiotic	1	UC	0	1	0	57581	59100	74446882	84453324
glycylcycline	1	UC	0	1	0	4986	2329	74446882	84453324
isoniazid	1	UC	0	1	0	58	174	74446882	84453324
lincosamide_antibiotic	1	UC	0	1	0	131333	135331	74446882	84453324
macrolide_antibiotic	1	UC	0	1	0	242907	251659	74446882	84453324
monobactam	1	UC	0	1	0	3697	2479	74446882	84453324
mupirocin	1	UC	0	1	0	84	1496	74446882	84453324
nitrofuran_antibiotic	1	UC	0	1	0	246	136	74446882	84453324
nitroimidazole_antibiotic	1	UC	0	1	0	928	1132	74446882	84453324
nucleoside_antibiotic	1	UC	0	1	0	459	152	74446882	84453324
oxazolidinone_antibiotic	1	UC	0	1	0	56688	57187	74446882	84453324
pactamycin	1	UC	0	1	0	142	805	74446882	84453324
para_aminosalicylic_acid	1	UC	0	1	0	2	0	74446882	84453324
penam	1	UC	0	1	0	3902	1587	74446882	84453324
penem	1	UC	0	1	0	775	332	74446882	84453324
peptide_antibiotic	1	UC	0	1	0	17196	18969	74446882	84453324
phenicol_antibiotic	1	UC	0	1	0	60449	60171	74446882	84453324
pleuromutilin_antibiotic	1	UC	0	1	0	57777	59418	74446882	84453324
polyamine_antibiotic	1	UC	0	1	0	0	0	74446882	84453324
pyrazinamide	1	UC	0	1	0	14	292	74446882	84453324
rhodamine	1	UC	0	1	0	113	16	74446882	84453324
rifamycin_antibiotic	1	UC	0	1	0	16394	19447	74446882	84453324
streptogramin_antibiotic	1	UC	0	1	0	82142	83305	74446882	84453324
sulfonamide_antibiotic	1	UC	0	1	0	1503	1082	74446882	84453324
tetracycline_antibiotic	1	UC	0	1	0	91217	89754	74446882	84453324
triclosan	1	UC	0	1	0	1094	541	74446882	84453324
Zoliflodacin	1	UC	0	1	0	739	864	74446882	84453324
acridine_dye	33	Non-IBD	0	0	0	1473	92	8833232	7331892
aminocoumarin_antibiotic	33	Non-IBD	0	0	0	4073	471	8833232	7331892
aminoglycoside_antibiotic	33	Non-IBD	0	0	0	24821	15686	8833232	7331892
antibacterial_free_fatty_acids	33	Non-IBD	0	0	0	0	0	8833232	7331892
benzalkonium_chloride	33	Non-IBD	0	0	0	280	4	8833232	7331892
bicyclomycin	33	Non-IBD	0	0	0	0	0	8833232	7331892
carbapenem	33	Non-IBD	0	0	0	1557	116	8833232	7331892
cephalosporin	33	Non-IBD	0	0	0	6678	509	8833232	7331892
cephamycin	33	Non-IBD	0	0	0	4081	864	8833232	7331892
diaminopyrimidine_antibiotic	33	Non-IBD	0	0	0	293	65	8833232	7331892
disinfecting_agents_and_intercalating_dyes	33	Non-IBD	0	0	0	1473	92	8833232	7331892
elfamycin_antibiotic	33	Non-IBD	0	0	0	1260	587	8833232	7331892
fluoroquinolone_antibiotic	33	Non-IBD	0	0	0	15394	4847	8833232	7331892
fosfomycin	33	Non-IBD	0	0	0	2290	49	8833232	7331892
fusidic_acid	33	Non-IBD	0	0	0	128	134	8833232	7331892
glycopeptide_antibiotic	33	Non-IBD	0	0	0	4772	3298	8833232	7331892
glycylcycline	33	Non-IBD	0	0	0	2551	80	8833232	7331892
isoniazid	33	Non-IBD	0	0	0	178	2	8833232	7331892
lincosamide_antibiotic	33	Non-IBD	0	0	0	11487	7312	8833232	7331892
macrolide_antibiotic	33	Non-IBD	0	0	0	29597	18042	8833232	7331892
monobactam	33	Non-IBD	0	0	0	1612	324	8833232	7331892
mupirocin	33	Non-IBD	0	0	0	6	4	8833232	7331892
nitrofuran_antibiotic	33	Non-IBD	0	0	0	268	20	8833232	7331892
nitroimidazole_antibiotic	33	Non-IBD	0	0	0	786	24	8833232	7331892
nucleoside_antibiotic	33	Non-IBD	0	0	0	1465	12	8833232	7331892
oxazolidinone_antibiotic	33	Non-IBD	0	0	0	6274	3416	8833232	7331892
pactamycin	33	Non-IBD	0	0	0	0	2	8833232	7331892
para_aminosalicylic_acid	33	Non-IBD	0	0	0	0	0	8833232	7331892
penam	33	Non-IBD	0	0	0	9323	310	8833232	7331892
penem	33	Non-IBD	0	0	0	1819	74	8833232	7331892
peptide_antibiotic	33	Non-IBD	0	0	0	4923	1369	8833232	7331892
phenicol_antibiotic	33	Non-IBD	0	0	0	8398	3555	8833232	7331892
pleuromutilin_antibiotic	33	Non-IBD	0	0	0	4973	3480	8833232	7331892
polyamine_antibiotic	33	Non-IBD	0	0	0	0	0	8833232	7331892
pyrazinamide	33	Non-IBD	0	0	0	2	2	8833232	7331892
rhodamine	33	Non-IBD	0	0	0	280	4	8833232	7331892
rifamycin_antibiotic	33	Non-IBD	0	0	0	4795	1082	8833232	7331892
streptogramin_antibiotic	33	Non-IBD	0	0	0	6642	4814	8833232	7331892
sulfonamide_antibiotic	33	Non-IBD	0	0	0	1332	157	8833232	7331892
tetracycline_antibiotic	33	Non-IBD	0	0	0	15294	9961	8833232	7331892
triclosan	33	Non-IBD	0	0	0	2848	83	8833232	7331892
Zoliflodacin	33	Non-IBD	0	0	0	8	32	8833232	7331892
acridine_dye	37	Non-IBD	0	0	0	82	123	19490372	32220832
aminocoumarin_antibiotic	37	Non-IBD	0	0	0	904	1538	19490372	32220832
aminoglycoside_antibiotic	37	Non-IBD	0	0	0	48883	93936	19490372	32220832
antibacterial_free_fatty_acids	37	Non-IBD	0	0	0	0	0	19490372	32220832
benzalkonium_chloride	37	Non-IBD	0	0	0	2	2	19490372	32220832
bicyclomycin	37	Non-IBD	0	0	0	0	2	19490372	32220832
carbapenem	37	Non-IBD	0	0	0	106	234	19490372	32220832
cephalosporin	37	Non-IBD	0	0	0	212	550	19490372	32220832
cephamycin	37	Non-IBD	0	0	0	679	426	19490372	32220832
diaminopyrimidine_antibiotic	37	Non-IBD	0	0	0	96	192	19490372	32220832
disinfecting_agents_and_intercalating_dyes	37	Non-IBD	0	0	0	82	125	19490372	32220832
elfamycin_antibiotic	37	Non-IBD	0	0	0	2392	3970	19490372	32220832
fluoroquinolone_antibiotic	37	Non-IBD	0	0	0	2869	5789	19490372	32220832
fosfomycin	37	Non-IBD	0	0	0	28	38	19490372	32220832
fusidic_acid	37	Non-IBD	0	0	0	310	396	19490372	32220832
glycopeptide_antibiotic	37	Non-IBD	0	0	0	9577	15554	19490372	32220832
glycylcycline	37	Non-IBD	0	0	0	54	93	19490372	32220832
isoniazid	37	Non-IBD	0	0	0	12	6	19490372	32220832
lincosamide_antibiotic	37	Non-IBD	0	0	0	27560	45555	19490372	32220832
macrolide_antibiotic	37	Non-IBD	0	0	0	66228	117472	19490372	32220832
monobactam	37	Non-IBD	0	0	0	768	1301	19490372	32220832
mupirocin	37	Non-IBD	0	0	0	94	272	19490372	32220832
nitrofuran_antibiotic	37	Non-IBD	0	0	0	12	32	19490372	32220832
nitroimidazole_antibiotic	37	Non-IBD	0	0	0	118	230	19490372	32220832
nucleoside_antibiotic	37	Non-IBD	0	0	0	0	12	19490372	32220832
oxazolidinone_antibiotic	37	Non-IBD	0	0	0	9681	17251	19490372	32220832
pactamycin	37	Non-IBD	0	0	0	133	196	19490372	32220832
para_aminosalicylic_acid	37	Non-IBD	0	0	0	0	18	19490372	32220832
penam	37	Non-IBD	0	0	0	210	585	19490372	32220832
penem	37	Non-IBD	0	0	0	78	214	19490372	32220832
peptide_antibiotic	37	Non-IBD	0	0	0	4947	8183	19490372	32220832
phenicol_antibiotic	37	Non-IBD	0	0	0	9885	17578	19490372	32220832
pleuromutilin_antibiotic	37	Non-IBD	0	0	0	10772	18130	19490372	32220832
polyamine_antibiotic	37	Non-IBD	0	0	0	0	0	19490372	32220832
pyrazinamide	37	Non-IBD	0	0	0	16	36	19490372	32220832
rhodamine	37	Non-IBD	0	0	0	2	2	19490372	32220832
rifamycin_antibiotic	37	Non-IBD	0	0	0	3866	6723	19490372	32220832
streptogramin_antibiotic	37	Non-IBD	0	0	0	16115	26641	19490372	32220832
sulfonamide_antibiotic	37	Non-IBD	0	0	0	128	198	19490372	32220832
tetracycline_antibiotic	37	Non-IBD	0	0	0	10195	17329	19490372	32220832
triclosan	37	Non-IBD	0	0	0	106	163	19490372	32220832
Zoliflodacin	37	Non-IBD	0	0	0	264	369	19490372	32220832
acridine_dye	9	Non-IBD	0	0	0	240	136	26342762	24249860
aminocoumarin_antibiotic	9	Non-IBD	0	0	0	1455	1055	26342762	24249860
aminoglycoside_antibiotic	9	Non-IBD	0	0	0	65448	73914	26342762	24249860
antibacterial_free_fatty_acids	9	Non-IBD	0	0	0	2	0	26342762	24249860
benzalkonium_chloride	9	Non-IBD	0	0	0	2	0	26342762	24249860
bicyclomycin	9	Non-IBD	0	0	0	0	0	26342762	24249860
carbapenem	9	Non-IBD	0	0	0	359	303	26342762	24249860
cephalosporin	9	Non-IBD	0	0	0	1391	675	26342762	24249860
cephamycin	9	Non-IBD	0	0	0	3288	3969	26342762	24249860
diaminopyrimidine_antibiotic	9	Non-IBD	0	0	0	384	220	26342762	24249860
disinfecting_agents_and_intercalating_dyes	9	Non-IBD	0	0	0	240	136	26342762	24249860
elfamycin_antibiotic	9	Non-IBD	0	0	0	2735	2078	26342762	24249860
fluoroquinolone_antibiotic	9	Non-IBD	0	0	0	10240	6872	26342762	24249860
fosfomycin	9	Non-IBD	0	0	0	60	18	26342762	24249860
fusidic_acid	9	Non-IBD	0	0	0	509	315	26342762	24249860
glycopeptide_antibiotic	9	Non-IBD	0	0	0	12079	11221	26342762	24249860
glycylcycline	9	Non-IBD	0	0	0	161	57	26342762	24249860
isoniazid	9	Non-IBD	0	0	0	8	0	26342762	24249860
lincosamide_antibiotic	9	Non-IBD	0	0	0	37275	37657	26342762	24249860
macrolide_antibiotic	9	Non-IBD	0	0	0	87843	90565	26342762	24249860
monobactam	9	Non-IBD	0	0	0	991	773	26342762	24249860
mupirocin	9	Non-IBD	0	0	0	74	64	26342762	24249860
nitrofuran_antibiotic	9	Non-IBD	0	0	0	36	14	26342762	24249860
nitroimidazole_antibiotic	9	Non-IBD	0	0	0	127	110	26342762	24249860
nucleoside_antibiotic	9	Non-IBD	0	0	0	44	10	26342762	24249860
oxazolidinone_antibiotic	9	Non-IBD	0	0	0	12729	12231	26342762	24249860
pactamycin	9	Non-IBD	0	0	0	2	5	26342762	24249860
para_aminosalicylic_acid	9	Non-IBD	0	0	0	2	0	26342762	24249860
penam	9	Non-IBD	0	0	0	1045	625	26342762	24249860
penem	9	Non-IBD	0	0	0	328	267	26342762	24249860
peptide_antibiotic	9	Non-IBD	0	0	0	6226	6839	26342762	24249860
phenicol_antibiotic	9	Non-IBD	0	0	0	13255	12436	26342762	24249860
pleuromutilin_antibiotic	9	Non-IBD	0	0	0	13004	12856	26342762	24249860
polyamine_antibiotic	9	Non-IBD	0	0	0	0	0	26342762	24249860
pyrazinamide	9	Non-IBD	0	0	0	20	16	26342762	24249860
rhodamine	9	Non-IBD	0	0	0	2	0	26342762	24249860
rifamycin_antibiotic	9	Non-IBD	0	0	0	4709	3723	26342762	24249860
streptogramin_antibiotic	9	Non-IBD	0	0	0	23070	21456	26342762	24249860
sulfonamide_antibiotic	9	Non-IBD	0	0	0	306	306	26342762	24249860
tetracycline_antibiotic	9	Non-IBD	0	0	0	28490	25046	26342762	24249860
triclosan	9	Non-IBD	0	0	0	187	75	26342762	24249860
Zoliflodacin	9	Non-IBD	0	0	0	186	153	26342762	24249860
acridine_dye	8	UC	0	1	1	17	255	86174	34738794
aminocoumarin_antibiotic	8	UC	0	1	1	124	1676	86174	34738794
aminoglycoside_antibiotic	8	UC	0	1	1	2684	90278	86174	34738794
antibacterial_free_fatty_acids	8	UC	0	1	1	0	0	86174	34738794
benzalkonium_chloride	8	UC	0	1	1	4	6	86174	34738794
bicyclomycin	8	UC	0	1	1	0	0	86174	34738794
carbapenem	8	UC	0	1	1	63	1623	86174	34738794
cephalosporin	8	UC	0	1	1	92	2761	86174	34738794
cephamycin	8	UC	0	1	1	13	1495	86174	34738794
diaminopyrimidine_antibiotic	8	UC	0	1	1	8	1002	86174	34738794
disinfecting_agents_and_intercalating_dyes	8	UC	0	1	1	17	255	86174	34738794
elfamycin_antibiotic	8	UC	0	1	1	8	3668	86174	34738794
fluoroquinolone_antibiotic	8	UC	0	1	1	36	9590	86174	34738794
fosfomycin	8	UC	0	1	1	6	52	86174	34738794
fusidic_acid	8	UC	0	1	1	0	546	86174	34738794
glycopeptide_antibiotic	8	UC	0	1	1	19	15197	86174	34738794
glycylcycline	8	UC	0	1	1	8	874	86174	34738794
isoniazid	8	UC	0	1	1	0	70	86174	34738794
lincosamide_antibiotic	8	UC	0	1	1	63	36586	86174	34738794
macrolide_antibiotic	8	UC	0	1	1	418	78693	86174	34738794
monobactam	8	UC	0	1	1	130	1220	86174	34738794
mupirocin	8	UC	0	1	1	0	1078	86174	34738794
nitrofuran_antibiotic	8	UC	0	1	1	10	598	86174	34738794
nitroimidazole_antibiotic	8	UC	0	1	1	0	378	86174	34738794
nucleoside_antibiotic	8	UC	0	1	1	4	60	86174	34738794
oxazolidinone_antibiotic	8	UC	0	1	1	23	14900	86174	34738794
pactamycin	8	UC	0	1	1	0	4	86174	34738794
para_aminosalicylic_acid	8	UC	0	1	1	0	4	86174	34738794
penam	8	UC	0	1	1	82	1954	86174	34738794
penem	8	UC	0	1	1	14	123	86174	34738794
peptide_antibiotic	8	UC	0	1	1	16	6380	86174	34738794
phenicol_antibiotic	8	UC	0	1	1	20	15420	86174	34738794
pleuromutilin_antibiotic	8	UC	0	1	1	27	15579	86174	34738794
polyamine_antibiotic	8	UC	0	1	1	0	0	86174	34738794
pyrazinamide	8	UC	0	1	1	4	186	86174	34738794
rhodamine	8	UC	0	1	1	4	6	86174	34738794
rifamycin_antibiotic	8	UC	0	1	1	14	7636	86174	34738794
streptogramin_antibiotic	8	UC	0	1	1	47	21713	86174	34738794
sulfonamide_antibiotic	8	UC	0	1	1	58	506	86174	34738794
tetracycline_antibiotic	8	UC	0	1	1	229	57960	86174	34738794
triclosan	8	UC	0	1	1	0	209	86174	34738794
Zoliflodacin	8	UC	0	1	1	0	224	86174	34738794
acridine_dye	24	Non-IBD	0	0	0	87	66	16399392	12977302
aminocoumarin_antibiotic	24	Non-IBD	0	0	0	710	776	16399392	12977302
aminoglycoside_antibiotic	24	Non-IBD	0	0	0	39938	45472	16399392	12977302
antibacterial_free_fatty_acids	24	Non-IBD	0	0	0	0	0	16399392	12977302
benzalkonium_chloride	24	Non-IBD	0	0	0	2	2	16399392	12977302
bicyclomycin	24	Non-IBD	0	0	0	0	0	16399392	12977302
carbapenem	24	Non-IBD	0	0	0	176	107	16399392	12977302
cephalosporin	24	Non-IBD	0	0	0	365	292	16399392	12977302
cephamycin	24	Non-IBD	0	0	0	422	276	16399392	12977302
diaminopyrimidine_antibiotic	24	Non-IBD	0	0	0	201	181	16399392	12977302
disinfecting_agents_and_intercalating_dyes	24	Non-IBD	0	0	0	87	66	16399392	12977302
elfamycin_antibiotic	24	Non-IBD	0	0	0	1690	1168	16399392	12977302
fluoroquinolone_antibiotic	24	Non-IBD	0	0	0	5846	2452	16399392	12977302
fosfomycin	24	Non-IBD	0	0	0	20	10	16399392	12977302
fusidic_acid	24	Non-IBD	0	0	0	208	50	16399392	12977302
glycopeptide_antibiotic	24	Non-IBD	0	0	0	10309	6425	16399392	12977302
glycylcycline	24	Non-IBD	0	0	0	90	46	16399392	12977302
isoniazid	24	Non-IBD	0	0	0	0	0	16399392	12977302
lincosamide_antibiotic	24	Non-IBD	0	0	0	25491	20699	16399392	12977302
macrolide_antibiotic	24	Non-IBD	0	0	0	52300	41752	16399392	12977302
monobactam	24	Non-IBD	0	0	0	476	585	16399392	12977302
mupirocin	24	Non-IBD	0	0	0	30	0	16399392	12977302
nitrofuran_antibiotic	24	Non-IBD	0	0	0	35	28	16399392	12977302
nitroimidazole_antibiotic	24	Non-IBD	0	0	0	98	110	16399392	12977302
nucleoside_antibiotic	24	Non-IBD	0	0	0	10	8	16399392	12977302
oxazolidinone_antibiotic	24	Non-IBD	0	0	0	10497	6658	16399392	12977302
pactamycin	24	Non-IBD	0	0	0	14	16	16399392	12977302
para_aminosalicylic_acid	24	Non-IBD	0	0	0	14	4	16399392	12977302
penam	24	Non-IBD	0	0	0	390	242	16399392	12977302
penem	24	Non-IBD	0	0	0	96	49	16399392	12977302
peptide_antibiotic	24	Non-IBD	0	0	0	3519	2713	16399392	12977302
phenicol_antibiotic	24	Non-IBD	0	0	0	10928	6921	16399392	12977302
pleuromutilin_antibiotic	24	Non-IBD	0	0	0	10902	7166	16399392	12977302
polyamine_antibiotic	24	Non-IBD	0	0	0	0	0	16399392	12977302
pyrazinamide	24	Non-IBD	0	0	0	8	0	16399392	12977302
rhodamine	24	Non-IBD	0	0	0	2	2	16399392	12977302
rifamycin_antibiotic	24	Non-IBD	0	0	0	3167	2173	16399392	12977302
streptogramin_antibiotic	24	Non-IBD	0	0	0	16013	12261	16399392	12977302
sulfonamide_antibiotic	24	Non-IBD	0	0	0	196	626	16399392	12977302
tetracycline_antibiotic	24	Non-IBD	0	0	0	23194	20966	16399392	12977302
triclosan	24	Non-IBD	0	0	0	99	95	16399392	12977302
Zoliflodacin	24	Non-IBD	0	0	0	128	67	16399392	12977302
acridine_dye	14	UC	1	1	1	1727	546	41106086	74272328
aminocoumarin_antibiotic	14	UC	1	1	1	6588	4757	41106086	74272328
aminoglycoside_antibiotic	14	UC	1	1	1	175032	215694	41106086	74272328
antibacterial_free_fatty_acids	14	UC	1	1	1	0	10	41106086	74272328
benzalkonium_chloride	14	UC	1	1	1	318	34	41106086	74272328
bicyclomycin	14	UC	1	1	1	0	0	41106086	74272328
carbapenem	14	UC	1	1	1	2062	581	41106086	74272328
cephalosporin	14	UC	1	1	1	10699	4647	41106086	74272328
cephamycin	14	UC	1	1	1	4324	872	41106086	74272328
diaminopyrimidine_antibiotic	14	UC	1	1	1	759	719	41106086	74272328
disinfecting_agents_and_intercalating_dyes	14	UC	1	1	1	1738	546	41106086	74272328
elfamycin_antibiotic	14	UC	1	1	1	5794	5606	41106086	74272328
fluoroquinolone_antibiotic	14	UC	1	1	1	28370	67938	41106086	74272328
fosfomycin	14	UC	1	1	1	2356	114	41106086	74272328
fusidic_acid	14	UC	1	1	1	444	1124	41106086	74272328
glycopeptide_antibiotic	14	UC	1	1	1	34310	37510	41106086	74272328
glycylcycline	14	UC	1	1	1	2844	450	41106086	74272328
isoniazid	14	UC	1	1	1	278	118	41106086	74272328
lincosamide_antibiotic	14	UC	1	1	1	83844	80038	41106086	74272328
macrolide_antibiotic	14	UC	1	1	1	165877	192469	41106086	74272328
monobactam	14	UC	1	1	1	4726	3047	41106086	74272328
mupirocin	14	UC	1	1	1	1366	373	41106086	74272328
nitrofuran_antibiotic	14	UC	1	1	1	302	88	41106086	74272328
nitroimidazole_antibiotic	14	UC	1	1	1	1587	412	41106086	74272328
nucleoside_antibiotic	14	UC	1	1	1	1537	92	41106086	74272328
oxazolidinone_antibiotic	14	UC	1	1	1	36580	39017	41106086	74272328
pactamycin	14	UC	1	1	1	2	14	41106086	74272328
para_aminosalicylic_acid	14	UC	1	1	1	2	6	41106086	74272328
penam	14	UC	1	1	1	12532	1995	41106086	74272328
penem	14	UC	1	1	1	3127	454	41106086	74272328
peptide_antibiotic	14	UC	1	1	1	14866	12263	41106086	74272328
phenicol_antibiotic	14	UC	1	1	1	39406	40011	41106086	74272328
pleuromutilin_antibiotic	14	UC	1	1	1	38368	39653	41106086	74272328
polyamine_antibiotic	14	UC	1	1	1	0	0	41106086	74272328
pyrazinamide	14	UC	1	1	1	512	62	41106086	74272328
rhodamine	14	UC	1	1	1	318	34	41106086	74272328
rifamycin_antibiotic	14	UC	1	1	1	14730	11880	41106086	74272328
streptogramin_antibiotic	14	UC	1	1	1	49975	57426	41106086	74272328
sulfonamide_antibiotic	14	UC	1	1	1	2347	1358	41106086	74272328
tetracycline_antibiotic	14	UC	1	1	1	51676	107294	41106086	74272328
triclosan	14	UC	1	1	1	3476	480	41106086	74272328
Zoliflodacin	14	UC	1	1	1	340	376	41106086	74272328
acridine_dye	21	Non-IBD	0	0	0	103	63	14154330	10618752
aminocoumarin_antibiotic	21	Non-IBD	0	0	0	652	479	14154330	10618752
aminoglycoside_antibiotic	21	Non-IBD	0	0	0	34112	25199	14154330	10618752
antibacterial_free_fatty_acids	21	Non-IBD	0	0	0	2	0	14154330	10618752
benzalkonium_chloride	21	Non-IBD	0	0	0	2	6	14154330	10618752
bicyclomycin	21	Non-IBD	0	0	0	0	0	14154330	10618752
carbapenem	21	Non-IBD	0	0	0	97	92	14154330	10618752
cephalosporin	21	Non-IBD	0	0	0	301	298	14154330	10618752
cephamycin	21	Non-IBD	0	0	0	2214	1233	14154330	10618752
diaminopyrimidine_antibiotic	21	Non-IBD	0	0	0	131	93	14154330	10618752
disinfecting_agents_and_intercalating_dyes	21	Non-IBD	0	0	0	103	63	14154330	10618752
elfamycin_antibiotic	21	Non-IBD	0	0	0	1550	1111	14154330	10618752
fluoroquinolone_antibiotic	21	Non-IBD	0	0	0	5177	3337	14154330	10618752
fosfomycin	21	Non-IBD	0	0	0	16	38	14154330	10618752
fusidic_acid	21	Non-IBD	0	0	0	198	139	14154330	10618752
glycopeptide_antibiotic	21	Non-IBD	0	0	0	7474	4504	14154330	10618752
glycylcycline	21	Non-IBD	0	0	0	75	79	14154330	10618752
isoniazid	21	Non-IBD	0	0	0	2	6	14154330	10618752
lincosamide_antibiotic	21	Non-IBD	0	0	0	20336	11899	14154330	10618752
macrolide_antibiotic	21	Non-IBD	0	0	0	39066	23145	14154330	10618752
monobactam	21	Non-IBD	0	0	0	497	341	14154330	10618752
mupirocin	21	Non-IBD	0	0	0	6	34	14154330	10618752
nitrofuran_antibiotic	21	Non-IBD	0	0	0	28	24	14154330	10618752
nitroimidazole_antibiotic	21	Non-IBD	0	0	0	140	76	14154330	10618752
nucleoside_antibiotic	21	Non-IBD	0	0	0	4	16	14154330	10618752
oxazolidinone_antibiotic	21	Non-IBD	0	0	0	8015	4743	14154330	10618752
pactamycin	21	Non-IBD	0	0	0	287	162	14154330	10618752
para_aminosalicylic_acid	21	Non-IBD	0	0	0	0	0	14154330	10618752
penam	21	Non-IBD	0	0	0	200	197	14154330	10618752
penem	21	Non-IBD	0	0	0	56	44	14154330	10618752
peptide_antibiotic	21	Non-IBD	0	0	0	2599	1663	14154330	10618752
phenicol_antibiotic	21	Non-IBD	0	0	0	8301	4890	14154330	10618752
pleuromutilin_antibiotic	21	Non-IBD	0	0	0	8380	4978	14154330	10618752
polyamine_antibiotic	21	Non-IBD	0	0	0	0	0	14154330	10618752
pyrazinamide	21	Non-IBD	0	0	0	8	4	14154330	10618752
rhodamine	21	Non-IBD	0	0	0	2	6	14154330	10618752
rifamycin_antibiotic	21	Non-IBD	0	0	0	2772	1822	14154330	10618752
streptogramin_antibiotic	21	Non-IBD	0	0	0	12448	7583	14154330	10618752
sulfonamide_antibiotic	21	Non-IBD	0	0	0	208	199	14154330	10618752
tetracycline_antibiotic	21	Non-IBD	0	0	0	15716	10826	14154330	10618752
triclosan	21	Non-IBD	0	0	0	90	74	14154330	10618752
Zoliflodacin	21	Non-IBD	0	0	0	146	128	14154330	10618752
acridine_dye	22	CD	1	0	0	2316	291	50772144	33364214
aminocoumarin_antibiotic	22	CD	1	0	0	9107	2418	50772144	33364214
aminoglycoside_antibiotic	22	CD	1	0	0	124808	74102	50772144	33364214
antibacterial_free_fatty_acids	22	CD	1	0	0	2	0	50772144	33364214
benzalkonium_chloride	22	CD	1	0	0	448	6	50772144	33364214
bicyclomycin	22	CD	1	0	0	0	0	50772144	33364214
carbapenem	22	CD	1	0	0	3111	111	50772144	33364214
cephalosporin	22	CD	1	0	0	12206	826	50772144	33364214
cephamycin	22	CD	1	0	0	6172	571	50772144	33364214
diaminopyrimidine_antibiotic	22	CD	1	0	0	869	337	50772144	33364214
disinfecting_agents_and_intercalating_dyes	22	CD	1	0	0	2316	291	50772144	33364214
elfamycin_antibiotic	22	CD	1	0	0	6668	5267	50772144	33364214
fluoroquinolone_antibiotic	22	CD	1	0	0	37871	11904	50772144	33364214
fosfomycin	22	CD	1	0	0	3160	24	50772144	33364214
fusidic_acid	22	CD	1	0	0	560	382	50772144	33364214
glycopeptide_antibiotic	22	CD	1	0	0	33579	21577	50772144	33364214
glycylcycline	22	CD	1	0	0	4284	116	50772144	33364214
isoniazid	22	CD	1	0	0	218	6	50772144	33364214
lincosamide_antibiotic	22	CD	1	0	0	83985	56471	50772144	33364214
macrolide_antibiotic	22	CD	1	0	0	165480	105994	50772144	33364214
monobactam	22	CD	1	0	0	4515	1956	50772144	33364214
mupirocin	22	CD	1	0	0	38	8	50772144	33364214
nitrofuran_antibiotic	22	CD	1	0	0	444	56	50772144	33364214
nitroimidazole_antibiotic	22	CD	1	0	0	1466	438	50772144	33364214
nucleoside_antibiotic	22	CD	1	0	0	1888	17	50772144	33364214
oxazolidinone_antibiotic	22	CD	1	0	0	35726	21495	50772144	33364214
pactamycin	22	CD	1	0	0	38	122	50772144	33364214
para_aminosalicylic_acid	22	CD	1	0	0	2	2	50772144	33364214
penam	22	CD	1	0	0	16217	767	50772144	33364214
penem	22	CD	1	0	0	3299	100	50772144	33364214
peptide_antibiotic	22	CD	1	0	0	15970	7277	50772144	33364214
phenicol_antibiotic	22	CD	1	0	0	40151	22190	50772144	33364214
pleuromutilin_antibiotic	22	CD	1	0	0	34601	21858	50772144	33364214
polyamine_antibiotic	22	CD	1	0	0	0	0	50772144	33364214
pyrazinamide	22	CD	1	0	0	14	6	50772144	33364214
rhodamine	22	CD	1	0	0	448	6	50772144	33364214
rifamycin_antibiotic	22	CD	1	0	0	17613	10079	50772144	33364214
streptogramin_antibiotic	22	CD	1	0	0	51382	33266	50772144	33364214
sulfonamide_antibiotic	22	CD	1	0	0	1911	179	50772144	33364214
tetracycline_antibiotic	22	CD	1	0	0	67493	40144	50772144	33364214
triclosan	22	CD	1	0	0	4896	160	50772144	33364214
Zoliflodacin	22	CD	1	0	0	497	458	50772144	33364214
acridine_dye	7	UC	0	1	0	176	146	33211264	25797158
aminocoumarin_antibiotic	7	UC	0	1	0	1059	1318	33211264	25797158
aminoglycoside_antibiotic	7	UC	0	1	0	63531	71786	33211264	25797158
antibacterial_free_fatty_acids	7	UC	0	1	0	0	0	33211264	25797158
benzalkonium_chloride	7	UC	0	1	0	2	4	33211264	25797158
bicyclomycin	7	UC	0	1	0	0	0	33211264	25797158
carbapenem	7	UC	0	1	0	519	408	33211264	25797158
cephalosporin	7	UC	0	1	0	1876	1520	33211264	25797158
cephamycin	7	UC	0	1	0	275	173	33211264	25797158
diaminopyrimidine_antibiotic	7	UC	0	1	0	767	352	33211264	25797158
disinfecting_agents_and_intercalating_dyes	7	UC	0	1	0	176	146	33211264	25797158
elfamycin_antibiotic	7	UC	0	1	0	2484	2159	33211264	25797158
fluoroquinolone_antibiotic	7	UC	0	1	0	20517	18169	33211264	25797158
fosfomycin	7	UC	0	1	0	8	0	33211264	25797158
fusidic_acid	7	UC	0	1	0	550	490	33211264	25797158
glycopeptide_antibiotic	7	UC	0	1	0	12216	14183	33211264	25797158
glycylcycline	7	UC	0	1	0	475	734	33211264	25797158
isoniazid	7	UC	0	1	0	156	38	33211264	25797158
lincosamide_antibiotic	7	UC	0	1	0	26310	34182	33211264	25797158
macrolide_antibiotic	7	UC	0	1	0	71595	79050	33211264	25797158
monobactam	7	UC	0	1	0	741	993	33211264	25797158
mupirocin	7	UC	0	1	0	2238	616	33211264	25797158
nitrofuran_antibiotic	7	UC	0	1	0	134	34	33211264	25797158
nitroimidazole_antibiotic	7	UC	0	1	0	214	158	33211264	25797158
nucleoside_antibiotic	7	UC	0	1	0	0	0	33211264	25797158
oxazolidinone_antibiotic	7	UC	0	1	0	12832	14832	33211264	25797158
pactamycin	7	UC	0	1	0	8	5	33211264	25797158
para_aminosalicylic_acid	7	UC	0	1	0	194	20	33211264	25797158
penam	7	UC	0	1	0	778	637	33211264	25797158
penem	7	UC	0	1	0	173	92	33211264	25797158
peptide_antibiotic	7	UC	0	1	0	4386	4848	33211264	25797158
phenicol_antibiotic	7	UC	0	1	0	13159	15292	33211264	25797158
pleuromutilin_antibiotic	7	UC	0	1	0	13445	15127	33211264	25797158
polyamine_antibiotic	7	UC	0	1	0	0	0	33211264	25797158
pyrazinamide	7	UC	0	1	0	322	92	33211264	25797158
rhodamine	7	UC	0	1	0	2	4	33211264	25797158
rifamycin_antibiotic	7	UC	0	1	0	8818	5017	33211264	25797158
streptogramin_antibiotic	7	UC	0	1	0	19238	22303	33211264	25797158
sulfonamide_antibiotic	7	UC	0	1	0	776	708	33211264	25797158
tetracycline_antibiotic	7	UC	0	1	0	41866	35586	33211264	25797158
triclosan	7	UC	0	1	0	184	159	33211264	25797158
Zoliflodacin	7	UC	0	1	0	204	108	33211264	25797158
acridine_dye	38	UC	0	1	1	123	209	13924516	23001912
aminocoumarin_antibiotic	38	UC	0	1	1	985	1519	13924516	23001912
aminoglycoside_antibiotic	38	UC	0	1	1	68670	85372	13924516	23001912
antibacterial_free_fatty_acids	38	UC	0	1	1	0	0	13924516	23001912
benzalkonium_chloride	38	UC	0	1	1	0	2	13924516	23001912
bicyclomycin	38	UC	0	1	1	0	0	13924516	23001912
carbapenem	38	UC	0	1	1	140	224	13924516	23001912
cephalosporin	38	UC	0	1	1	547	571	13924516	23001912
cephamycin	38	UC	0	1	1	118	144	13924516	23001912
diaminopyrimidine_antibiotic	38	UC	0	1	1	374	502	13924516	23001912
disinfecting_agents_and_intercalating_dyes	38	UC	0	1	1	123	209	13924516	23001912
elfamycin_antibiotic	38	UC	0	1	1	1498	2574	13924516	23001912
fluoroquinolone_antibiotic	38	UC	0	1	1	9317	10513	13924516	23001912
fosfomycin	38	UC	0	1	1	6	0	13924516	23001912
fusidic_acid	38	UC	0	1	1	146	204	13924516	23001912
glycopeptide_antibiotic	38	UC	0	1	1	7711	12301	13924516	23001912
glycylcycline	38	UC	0	1	1	160	186	13924516	23001912
isoniazid	38	UC	0	1	1	58	80	13924516	23001912
lincosamide_antibiotic	38	UC	0	1	1	16663	26847	13924516	23001912
macrolide_antibiotic	38	UC	0	1	1	43157	61750	13924516	23001912
monobactam	38	UC	0	1	1	892	1304	13924516	23001912
mupirocin	38	UC	0	1	1	1064	1626	13924516	23001912
nitrofuran_antibiotic	38	UC	0	1	1	22	82	13924516	23001912
nitroimidazole_antibiotic	38	UC	0	1	1	176	284	13924516	23001912
nucleoside_antibiotic	38	UC	0	1	1	10	6	13924516	23001912
oxazolidinone_antibiotic	38	UC	0	1	1	8173	12702	13924516	23001912
pactamycin	38	UC	0	1	1	2	2	13924516	23001912
para_aminosalicylic_acid	38	UC	0	1	1	0	2	13924516	23001912
penam	38	UC	0	1	1	339	415	13924516	23001912
penem	38	UC	0	1	1	71	51	13924516	23001912
peptide_antibiotic	38	UC	0	1	1	2826	4455	13924516	23001912
phenicol_antibiotic	38	UC	0	1	1	8428	12919	13924516	23001912
pleuromutilin_antibiotic	38	UC	0	1	1	8472	13760	13924516	23001912
polyamine_antibiotic	38	UC	0	1	1	0	0	13924516	23001912
pyrazinamide	38	UC	0	1	1	196	306	13924516	23001912
rhodamine	38	UC	0	1	1	0	2	13924516	23001912
rifamycin_antibiotic	38	UC	0	1	1	4337	7305	13924516	23001912
streptogramin_antibiotic	38	UC	0	1	1	10701	17526	13924516	23001912
sulfonamide_antibiotic	38	UC	0	1	1	493	376	13924516	23001912
tetracycline_antibiotic	38	UC	0	1	1	16695	25286	13924516	23001912
triclosan	38	UC	0	1	1	187	208	13924516	23001912
Zoliflodacin	38	UC	0	1	1	114	285	13924516	23001912
acridine_dye	13	Non-IBD	0	0	0	106	66	6048984	9607246
aminocoumarin_antibiotic	13	Non-IBD	0	0	0	335	522	6048984	9607246
aminoglycoside_antibiotic	13	Non-IBD	0	0	0	21970	37478	6048984	9607246
antibacterial_free_fatty_acids	13	Non-IBD	0	0	0	0	0	6048984	9607246
benzalkonium_chloride	13	Non-IBD	0	0	0	0	4	6048984	9607246
bicyclomycin	13	Non-IBD	0	0	0	0	0	6048984	9607246
carbapenem	13	Non-IBD	0	0	0	591	310	6048984	9607246
cephalosporin	13	Non-IBD	0	0	0	1633	718	6048984	9607246
cephamycin	13	Non-IBD	0	0	0	480	335	6048984	9607246
diaminopyrimidine_antibiotic	13	Non-IBD	0	0	0	88	272	6048984	9607246
disinfecting_agents_and_intercalating_dyes	13	Non-IBD	0	0	0	106	66	6048984	9607246
elfamycin_antibiotic	13	Non-IBD	0	0	0	1441	1064	6048984	9607246
fluoroquinolone_antibiotic	13	Non-IBD	0	0	0	6323	5575	6048984	9607246
fosfomycin	13	Non-IBD	0	0	0	68	20	6048984	9607246
fusidic_acid	13	Non-IBD	0	0	0	273	226	6048984	9607246
glycopeptide_antibiotic	13	Non-IBD	0	0	0	4648	4886	6048984	9607246
glycylcycline	13	Non-IBD	0	0	0	147	322	6048984	9607246
isoniazid	13	Non-IBD	0	0	0	26	10	6048984	9607246
lincosamide_antibiotic	13	Non-IBD	0	0	0	11937	11397	6048984	9607246
macrolide_antibiotic	13	Non-IBD	0	0	0	26043	25181	6048984	9607246
monobactam	13	Non-IBD	0	0	0	813	472	6048984	9607246
mupirocin	13	Non-IBD	0	0	0	154	342	6048984	9607246
nitrofuran_antibiotic	13	Non-IBD	0	0	0	6	88	6048984	9607246
nitroimidazole_antibiotic	13	Non-IBD	0	0	0	150	74	6048984	9607246
nucleoside_antibiotic	13	Non-IBD	0	0	0	42	18	6048984	9607246
oxazolidinone_antibiotic	13	Non-IBD	0	0	0	5533	5003	6048984	9607246
pactamycin	13	Non-IBD	0	0	0	0	0	6048984	9607246
para_aminosalicylic_acid	13	Non-IBD	0	0	0	12	4	6048984	9607246
penam	13	Non-IBD	0	0	0	1718	521	6048984	9607246
penem	13	Non-IBD	0	0	0	1164	163	6048984	9607246
peptide_antibiotic	13	Non-IBD	0	0	0	2291	1857	6048984	9607246
phenicol_antibiotic	13	Non-IBD	0	0	0	5730	5106	6048984	9607246
pleuromutilin_antibiotic	13	Non-IBD	0	0	0	4898	5246	6048984	9607246
polyamine_antibiotic	13	Non-IBD	0	0	0	0	0	6048984	9607246
pyrazinamide	13	Non-IBD	0	0	0	34	34	6048984	9607246
rhodamine	13	Non-IBD	0	0	0	0	4	6048984	9607246
rifamycin_antibiotic	13	Non-IBD	0	0	0	1381	2132	6048984	9607246
streptogramin_antibiotic	13	Non-IBD	0	0	0	6724	7676	6048984	9607246
sulfonamide_antibiotic	13	Non-IBD	0	0	0	298	173	6048984	9607246
tetracycline_antibiotic	13	Non-IBD	0	0	0	8313	11572	6048984	9607246
triclosan	13	Non-IBD	0	0	0	118	77	6048984	9607246
Zoliflodacin	13	Non-IBD	0	0	0	52	54	6048984	9607246
acridine_dye	36	CD	0	0	1	267	242	37381422	42034372
aminocoumarin_antibiotic	36	CD	0	0	1	1734	2174	37381422	42034372
aminoglycoside_antibiotic	36	CD	0	0	1	88875	113928	37381422	42034372
antibacterial_free_fatty_acids	36	CD	0	0	1	2	0	37381422	42034372
benzalkonium_chloride	36	CD	0	0	1	4	6	37381422	42034372
bicyclomycin	36	CD	0	0	1	0	0	37381422	42034372
carbapenem	36	CD	0	0	1	154	270	37381422	42034372
cephalosporin	36	CD	0	0	1	1060	882	37381422	42034372
cephamycin	36	CD	0	0	1	243	845	37381422	42034372
diaminopyrimidine_antibiotic	36	CD	0	0	1	411	236	37381422	42034372
disinfecting_agents_and_intercalating_dyes	36	CD	0	0	1	267	242	37381422	42034372
elfamycin_antibiotic	36	CD	0	0	1	4370	4749	37381422	42034372
fluoroquinolone_antibiotic	36	CD	0	0	1	13608	16750	37381422	42034372
fosfomycin	36	CD	0	0	1	6	4	37381422	42034372
fusidic_acid	36	CD	0	0	1	702	785	37381422	42034372
glycopeptide_antibiotic	36	CD	0	0	1	24295	28525	37381422	42034372
glycylcycline	36	CD	0	0	1	122	246	37381422	42034372
isoniazid	36	CD	0	0	1	80	8	37381422	42034372
lincosamide_antibiotic	36	CD	0	0	1	55970	69514	37381422	42034372
macrolide_antibiotic	36	CD	0	0	1	112725	132762	37381422	42034372
monobactam	36	CD	0	0	1	1274	1669	37381422	42034372
mupirocin	36	CD	0	0	1	722	34	37381422	42034372
nitrofuran_antibiotic	36	CD	0	0	1	46	86	37381422	42034372
nitroimidazole_antibiotic	36	CD	0	0	1	242	670	37381422	42034372
nucleoside_antibiotic	36	CD	0	0	1	3	30	37381422	42034372
oxazolidinone_antibiotic	36	CD	0	0	1	24031	28418	37381422	42034372
pactamycin	36	CD	0	0	1	13	13	37381422	42034372
para_aminosalicylic_acid	36	CD	0	0	1	0	2	37381422	42034372
penam	36	CD	0	0	1	589	493	37381422	42034372
penem	36	CD	0	0	1	182	174	37381422	42034372
peptide_antibiotic	36	CD	0	0	1	8693	9224	37381422	42034372
phenicol_antibiotic	36	CD	0	0	1	24447	29161	37381422	42034372
pleuromutilin_antibiotic	36	CD	0	0	1	24973	28750	37381422	42034372
polyamine_antibiotic	36	CD	0	0	1	0	0	37381422	42034372
pyrazinamide	36	CD	0	0	1	136	6	37381422	42034372
rhodamine	36	CD	0	0	1	4	6	37381422	42034372
rifamycin_antibiotic	36	CD	0	0	1	8621	8948	37381422	42034372
streptogramin_antibiotic	36	CD	0	0	1	35454	42350	37381422	42034372
sulfonamide_antibiotic	36	CD	0	0	1	230	2213	37381422	42034372
tetracycline_antibiotic	36	CD	0	0	1	43590	43870	37381422	42034372
triclosan	36	CD	0	0	1	274	201	37381422	42034372
Zoliflodacin	36	CD	0	0	1	318	234	37381422	42034372
acridine_dye	41	UC	0	1	0	105	255	18843696	29517404
aminocoumarin_antibiotic	41	UC	0	1	0	1041	2010	18843696	29517404
aminoglycoside_antibiotic	41	UC	0	1	0	45556	68873	18843696	29517404
antibacterial_free_fatty_acids	41	UC	0	1	0	0	6	18843696	29517404
benzalkonium_chloride	41	UC	0	1	0	8	10	18843696	29517404
bicyclomycin	41	UC	0	1	0	0	0	18843696	29517404
carbapenem	41	UC	0	1	0	664	447	18843696	29517404
cephalosporin	41	UC	0	1	0	1178	1185	18843696	29517404
cephamycin	41	UC	0	1	0	597	398	18843696	29517404
diaminopyrimidine_antibiotic	41	UC	0	1	0	428	375	18843696	29517404
disinfecting_agents_and_intercalating_dyes	41	UC	0	1	0	105	255	18843696	29517404
elfamycin_antibiotic	41	UC	0	1	0	2750	4323	18843696	29517404
fluoroquinolone_antibiotic	41	UC	0	1	0	4635	9128	18843696	29517404
fosfomycin	41	UC	0	1	0	75	46	18843696	29517404
fusidic_acid	41	UC	0	1	0	294	484	18843696	29517404
glycopeptide_antibiotic	41	UC	0	1	0	10498	15864	18843696	29517404
glycylcycline	41	UC	0	1	0	274	222	18843696	29517404
isoniazid	41	UC	0	1	0	18	10	18843696	29517404
lincosamide_antibiotic	41	UC	0	1	0	26131	38916	18843696	29517404
macrolide_antibiotic	41	UC	0	1	0	54557	80704	18843696	29517404
monobactam	41	UC	0	1	0	702	1554	18843696	29517404
mupirocin	41	UC	0	1	0	512	182	18843696	29517404
nitrofuran_antibiotic	41	UC	0	1	0	232	116	18843696	29517404
nitroimidazole_antibiotic	41	UC	0	1	0	160	298	18843696	29517404
nucleoside_antibiotic	41	UC	0	1	0	14	15	18843696	29517404
oxazolidinone_antibiotic	41	UC	0	1	0	10071	15385	18843696	29517404
pactamycin	41	UC	0	1	0	243	1139	18843696	29517404
para_aminosalicylic_acid	41	UC	0	1	0	0	4	18843696	29517404
penam	41	UC	0	1	0	869	801	18843696	29517404
penem	41	UC	0	1	0	87	140	18843696	29517404
peptide_antibiotic	41	UC	0	1	0	4275	6004	18843696	29517404
phenicol_antibiotic	41	UC	0	1	0	10330	15907	18843696	29517404
pleuromutilin_antibiotic	41	UC	0	1	0	10448	15958	18843696	29517404
polyamine_antibiotic	41	UC	0	1	0	0	0	18843696	29517404
pyrazinamide	41	UC	0	1	0	70	38	18843696	29517404
rhodamine	41	UC	0	1	0	8	10	18843696	29517404
rifamycin_antibiotic	41	UC	0	1	0	4852	7243	18843696	29517404
streptogramin_antibiotic	41	UC	0	1	0	14823	22908	18843696	29517404
sulfonamide_antibiotic	41	UC	0	1	0	200	373	18843696	29517404
tetracycline_antibiotic	41	UC	0	1	0	15035	24838	18843696	29517404
triclosan	41	UC	0	1	0	83	169	18843696	29517404
Zoliflodacin	41	UC	0	1	0	315	398	18843696	29517404
acridine_dye	20	UC	0	1	0	71	202	2346914	23782828
aminocoumarin_antibiotic	20	UC	0	1	0	453	1227	2346914	23782828
aminoglycoside_antibiotic	20	UC	0	1	0	11651	56170	2346914	23782828
antibacterial_free_fatty_acids	20	UC	0	1	0	0	0	2346914	23782828
benzalkonium_chloride	20	UC	0	1	0	4	14	2346914	23782828
bicyclomycin	20	UC	0	1	0	0	0	2346914	23782828
carbapenem	20	UC	0	1	0	331	771	2346914	23782828
cephalosporin	20	UC	0	1	0	722	1771	2346914	23782828
cephamycin	20	UC	0	1	0	205	765	2346914	23782828
diaminopyrimidine_antibiotic	20	UC	0	1	0	116	726	2346914	23782828
disinfecting_agents_and_intercalating_dyes	20	UC	0	1	0	73	202	2346914	23782828
elfamycin_antibiotic	20	UC	0	1	0	259	2988	2346914	23782828
fluoroquinolone_antibiotic	20	UC	0	1	0	1502	9544	2346914	23782828
fosfomycin	20	UC	0	1	0	63	20	2346914	23782828
fusidic_acid	20	UC	0	1	0	76	425	2346914	23782828
glycopeptide_antibiotic	20	UC	0	1	0	1301	11420	2346914	23782828
glycylcycline	20	UC	0	1	0	156	426	2346914	23782828
isoniazid	20	UC	0	1	0	12	62	2346914	23782828
lincosamide_antibiotic	20	UC	0	1	0	3454	29786	2346914	23782828
macrolide_antibiotic	20	UC	0	1	0	7640	63284	2346914	23782828
monobactam	20	UC	0	1	0	326	956	2346914	23782828
mupirocin	20	UC	0	1	0	16	904	2346914	23782828
nitrofuran_antibiotic	20	UC	0	1	0	69	357	2346914	23782828
nitroimidazole_antibiotic	20	UC	0	1	0	36	308	2346914	23782828
nucleoside_antibiotic	20	UC	0	1	0	47	7	2346914	23782828
oxazolidinone_antibiotic	20	UC	0	1	0	1415	11687	2346914	23782828
pactamycin	20	UC	0	1	0	1	6	2346914	23782828
para_aminosalicylic_acid	20	UC	0	1	0	0	2	2346914	23782828
penam	20	UC	0	1	0	700	1116	2346914	23782828
penem	20	UC	0	1	0	127	150	2346914	23782828
peptide_antibiotic	20	UC	0	1	0	643	4393	2346914	23782828
phenicol_antibiotic	20	UC	0	1	0	1518	11958	2346914	23782828
pleuromutilin_antibiotic	20	UC	0	1	0	1441	12218	2346914	23782828
polyamine_antibiotic	20	UC	0	1	0	0	0	2346914	23782828
pyrazinamide	20	UC	0	1	0	8	146	2346914	23782828
rhodamine	20	UC	0	1	0	4	14	2346914	23782828
rifamycin_antibiotic	20	UC	0	1	0	675	7017	2346914	23782828
streptogramin_antibiotic	20	UC	0	1	0	1914	17040	2346914	23782828
sulfonamide_antibiotic	20	UC	0	1	0	181	267	2346914	23782828
tetracycline_antibiotic	20	UC	0	1	0	3070	25313	2346914	23782828
triclosan	20	UC	0	1	0	124	198	2346914	23782828
Zoliflodacin	20	UC	0	1	0	32	326	2346914	23782828
acridine_dye	31	CD	0	0	0	238	173	41868754	28095832
aminocoumarin_antibiotic	31	CD	0	0	0	1675	1370	41868754	28095832
aminoglycoside_antibiotic	31	CD	0	0	0	102410	93504	41868754	28095832
antibacterial_free_fatty_acids	31	CD	0	0	0	0	0	41868754	28095832
benzalkonium_chloride	31	CD	0	0	0	2	4	41868754	28095832
bicyclomycin	31	CD	0	0	0	0	0	41868754	28095832
carbapenem	31	CD	0	0	0	143	159	41868754	28095832
cephalosporin	31	CD	0	0	0	726	661	41868754	28095832
cephamycin	31	CD	0	0	0	17741	11046	41868754	28095832
diaminopyrimidine_antibiotic	31	CD	0	0	0	377	137	41868754	28095832
disinfecting_agents_and_intercalating_dyes	31	CD	0	0	0	240	173	41868754	28095832
elfamycin_antibiotic	31	CD	0	0	0	3330	1990	41868754	28095832
fluoroquinolone_antibiotic	31	CD	0	0	0	11810	12548	41868754	28095832
fosfomycin	31	CD	0	0	0	31	48	41868754	28095832
fusidic_acid	31	CD	0	0	0	396	326	41868754	28095832
glycopeptide_antibiotic	31	CD	0	0	0	17188	12744	41868754	28095832
glycylcycline	31	CD	0	0	0	118	173	41868754	28095832
isoniazid	31	CD	0	0	0	62	6	41868754	28095832
lincosamide_antibiotic	31	CD	0	0	0	54604	32309	41868754	28095832
macrolide_antibiotic	31	CD	0	0	0	140815	88746	41868754	28095832
monobactam	31	CD	0	0	0	1428	1126	41868754	28095832
mupirocin	31	CD	0	0	0	944	194	41868754	28095832
nitrofuran_antibiotic	31	CD	0	0	0	18	18	41868754	28095832
nitroimidazole_antibiotic	31	CD	0	0	0	68	90	41868754	28095832
nucleoside_antibiotic	31	CD	0	0	0	10	34	41868754	28095832
oxazolidinone_antibiotic	31	CD	0	0	0	18326	13523	41868754	28095832
pactamycin	31	CD	0	0	0	6	2	41868754	28095832
para_aminosalicylic_acid	31	CD	0	0	0	20	10	41868754	28095832
penam	31	CD	0	0	0	379	469	41868754	28095832
penem	31	CD	0	0	0	103	120	41868754	28095832
peptide_antibiotic	31	CD	0	0	0	10223	6518	41868754	28095832
phenicol_antibiotic	31	CD	0	0	0	18557	13812	41868754	28095832
pleuromutilin_antibiotic	31	CD	0	0	0	19416	14291	41868754	28095832
polyamine_antibiotic	31	CD	0	0	0	0	0	41868754	28095832
pyrazinamide	31	CD	0	0	0	162	76	41868754	28095832
rhodamine	31	CD	0	0	0	2	4	41868754	28095832
rifamycin_antibiotic	31	CD	0	0	0	5800	3436	41868754	28095832
streptogramin_antibiotic	31	CD	0	0	0	28420	19965	41868754	28095832
sulfonamide_antibiotic	31	CD	0	0	0	406	1174	41868754	28095832
tetracycline_antibiotic	31	CD	0	0	0	39887	29400	41868754	28095832
triclosan	31	CD	0	0	0	191	215	41868754	28095832
Zoliflodacin	31	CD	0	0	0	151	108	41868754	28095832
acridine_dye	32	CD	1	1	1	585	517	54067370	41288516
aminocoumarin_antibiotic	32	CD	1	1	1	2987	2353	54067370	41288516
aminoglycoside_antibiotic	32	CD	1	1	1	111605	82086	54067370	41288516
antibacterial_free_fatty_acids	32	CD	1	1	1	2	4	54067370	41288516
benzalkonium_chloride	32	CD	1	1	1	38	65	54067370	41288516
bicyclomycin	32	CD	1	1	1	0	0	54067370	41288516
carbapenem	32	CD	1	1	1	592	242	54067370	41288516
cephalosporin	32	CD	1	1	1	2436	1502	54067370	41288516
cephamycin	32	CD	1	1	1	2689	1617	54067370	41288516
diaminopyrimidine_antibiotic	32	CD	1	1	1	866	674	54067370	41288516
disinfecting_agents_and_intercalating_dyes	32	CD	1	1	1	587	517	54067370	41288516
elfamycin_antibiotic	32	CD	1	1	1	5058	3892	54067370	41288516
fluoroquinolone_antibiotic	32	CD	1	1	1	35437	22641	54067370	41288516
fosfomycin	32	CD	1	1	1	250	76	54067370	41288516
fusidic_acid	32	CD	1	1	1	892	666	54067370	41288516
glycopeptide_antibiotic	32	CD	1	1	1	33460	23477	54067370	41288516
glycylcycline	32	CD	1	1	1	690	373	54067370	41288516
isoniazid	32	CD	1	1	1	44	44	54067370	41288516
lincosamide_antibiotic	32	CD	1	1	1	86205	61311	54067370	41288516
macrolide_antibiotic	32	CD	1	1	1	170099	120217	54067370	41288516
monobactam	32	CD	1	1	1	2130	1840	54067370	41288516
mupirocin	32	CD	1	1	1	284	482	54067370	41288516
nitrofuran_antibiotic	32	CD	1	1	1	133	134	54067370	41288516
nitroimidazole_antibiotic	32	CD	1	1	1	441	685	54067370	41288516
nucleoside_antibiotic	32	CD	1	1	1	183	118	54067370	41288516
oxazolidinone_antibiotic	32	CD	1	1	1	33991	23768	54067370	41288516
pactamycin	32	CD	1	1	1	2	4	54067370	41288516
para_aminosalicylic_acid	32	CD	1	1	1	0	2	54067370	41288516
penam	32	CD	1	1	1	2151	1340	54067370	41288516
penem	32	CD	1	1	1	493	233	54067370	41288516
peptide_antibiotic	32	CD	1	1	1	10946	7811	54067370	41288516
phenicol_antibiotic	32	CD	1	1	1	35033	24365	54067370	41288516
pleuromutilin_antibiotic	32	CD	1	1	1	34596	24156	54067370	41288516
polyamine_antibiotic	32	CD	1	1	1	0	0	54067370	41288516
pyrazinamide	32	CD	1	1	1	54	86	54067370	41288516
rhodamine	32	CD	1	1	1	38	65	54067370	41288516
rifamycin_antibiotic	32	CD	1	1	1	10625	8783	54067370	41288516
streptogramin_antibiotic	32	CD	1	1	1	55523	37381	54067370	41288516
sulfonamide_antibiotic	32	CD	1	1	1	549	402	54067370	41288516
tetracycline_antibiotic	32	CD	1	1	1	83146	52716	54067370	41288516
triclosan	32	CD	1	1	1	731	367	54067370	41288516
Zoliflodacin	32	CD	1	1	1	336	432	54067370	41288516
acridine_dye	11	CD	1	0	1	299	613	42875392	44700644
aminocoumarin_antibiotic	11	CD	1	0	1	2432	3018	42875392	44700644
aminoglycoside_antibiotic	11	CD	1	0	1	116110	111478	42875392	44700644
antibacterial_free_fatty_acids	11	CD	1	0	1	0	0	42875392	44700644
benzalkonium_chloride	11	CD	1	0	1	13	64	42875392	44700644
bicyclomycin	11	CD	1	0	1	0	0	42875392	44700644
carbapenem	11	CD	1	0	1	247	712	42875392	44700644
cephalosporin	11	CD	1	0	1	1280	2735	42875392	44700644
cephamycin	11	CD	1	0	1	797	1865	42875392	44700644
diaminopyrimidine_antibiotic	11	CD	1	0	1	734	964	42875392	44700644
disinfecting_agents_and_intercalating_dyes	11	CD	1	0	1	299	613	42875392	44700644
elfamycin_antibiotic	11	CD	1	0	1	3570	4736	42875392	44700644
fluoroquinolone_antibiotic	11	CD	1	0	1	19948	15497	42875392	44700644
fosfomycin	11	CD	1	0	1	20	430	42875392	44700644
fusidic_acid	11	CD	1	0	1	586	602	42875392	44700644
glycopeptide_antibiotic	11	CD	1	0	1	22537	24493	42875392	44700644
glycylcycline	11	CD	1	0	1	150	439	42875392	44700644
isoniazid	11	CD	1	0	1	0	43	42875392	44700644
lincosamide_antibiotic	11	CD	1	0	1	55536	56798	42875392	44700644
macrolide_antibiotic	11	CD	1	0	1	111482	115947	42875392	44700644
monobactam	11	CD	1	0	1	2060	2226	42875392	44700644
mupirocin	11	CD	1	0	1	68	614	42875392	44700644
nitrofuran_antibiotic	11	CD	1	0	1	70	149	42875392	44700644
nitroimidazole_antibiotic	11	CD	1	0	1	326	230	42875392	44700644
nucleoside_antibiotic	11	CD	1	0	1	32	318	42875392	44700644
oxazolidinone_antibiotic	11	CD	1	0	1	22548	24697	42875392	44700644
pactamycin	11	CD	1	0	1	122	465	42875392	44700644
para_aminosalicylic_acid	11	CD	1	0	1	6	132	42875392	44700644
penam	11	CD	1	0	1	928	2588	42875392	44700644
penem	11	CD	1	0	1	341	617	42875392	44700644
peptide_antibiotic	11	CD	1	0	1	6869	9215	42875392	44700644
phenicol_antibiotic	11	CD	1	0	1	23019	25340	42875392	44700644
pleuromutilin_antibiotic	11	CD	1	0	1	22831	25246	42875392	44700644
polyamine_antibiotic	11	CD	1	0	1	0	0	42875392	44700644
pyrazinamide	11	CD	1	0	1	2	96	42875392	44700644
rhodamine	11	CD	1	0	1	13	64	42875392	44700644
rifamycin_antibiotic	11	CD	1	0	1	7526	9735	42875392	44700644
streptogramin_antibiotic	11	CD	1	0	1	31513	34262	42875392	44700644
sulfonamide_antibiotic	11	CD	1	0	1	2124	1921	42875392	44700644
tetracycline_antibiotic	11	CD	1	0	1	41963	41448	42875392	44700644
triclosan	11	CD	1	0	1	315	442	42875392	44700644
Zoliflodacin	11	CD	1	0	1	196	434	42875392	44700644

## Sheet: Supp Table 4
Genus	SubjectId	Diagnosis	Anti_TNF_and_Immunomodulators	5-ASA	Steroids	counts_0	counts_12	tss_0	tss_12
Aarhusvirus	29	CD	0	0	1	0	0	17540755	5453463
Aarhusvirus	39	UC	0	1	0	0	0	5242577	5969351
Aarhusvirus	8	UC	0	1	1	0	0	25855	6476809
Aarhusvirus	20	UC	0	1	0	0	0	685615	6498316
Aarhusvirus	41	UC	0	1	0	0	0	3646590	5516500
Aarhusvirus	10	UC	0	1	1	0	0	2720148	4433293
Aarhusvirus	1	UC	0	1	0	15	6	16866112	16116977
Aarhusvirus	14	UC	1	1	1	0	0	13716388	27060430
Aarhusvirus	38	UC	0	1	1	0	0	4985031	7476073
Aarhusvirus	7	UC	0	1	0	0	0	10692009	8677887
Aarhusvirus	4	UC	0	1	0	0	0	9710494	4457387
Aarhusvirus	30	UC	0	1	0	0	0	13398431	10162005
Aarhusvirus	35	UC	0	1	1	0	0	5489772	7378680
Aarhusvirus	3	UC	0	1	0	0	0	3569770	5813069
Aarhusvirus	19	CD	0	1	0	0	0	1126363	8093218
Aarhusvirus	27	UC	0	1	0	0	0	7952162	4604733
Aarhusvirus	42	UC	1	1	1	0	0	88490	8071294
Aarhusvirus	23	UC	0	1	0	0	0	7723281	9139450
Aarhusvirus	45	Non-IBD	0	0	0	0	0	6712679	3569818
Aarhusvirus	13	Non-IBD	0	0	0	0	0	2237872	3378971
Aarhusvirus	24	Non-IBD	0	0	0	0	0	3451566	3028130
Aarhusvirus	21	Non-IBD	0	0	0	0	0	3374296	2241167
Aarhusvirus	33	Non-IBD	0	0	0	10	0	2773597	2395381
Aarhusvirus	18	Non-IBD	0	0	0	0	0	8807518	7257863
Aarhusvirus	9	Non-IBD	0	0	0	0	0	8138759	8201672
Aarhusvirus	37	Non-IBD	0	0	0	0	0	2963241	4651756
Aarhusvirus	28	Non-IBD	0	0	0	0	0	10931548	9866261
Aarhusvirus	16	Non-IBD	0	0	0	0	0	7499464	8228303
Aarhusvirus	2	Non-IBD	0	0	0	0	0	6758287	7672811
Aarhusvirus	43	CD	0	0	1	0	1	7085493	10049490
Aarhusvirus	26	Non-IBD	0	0	0	0	0	10445525	8531463
Aarhusvirus	12	Non-IBD	0	0	0	0	0	17560826	7963459
Aarhusvirus	36	CD	0	0	1	0	2	9175383	10030703
Aarhusvirus	22	CD	1	0	0	0	0	13324064	7349461
Aarhusvirus	31	CD	0	0	0	0	0	15679155	10302436
Aarhusvirus	25	CD	1	0	1	0	0	12546614	16665418
Aarhusvirus	32	CD	1	1	1	0	0	17521571	13417787
Aarhusvirus	11	CD	1	0	1	0	0	13068448	8614030
Aarhusvirus	34	CD	0	0	0	0	0	14678997	10313054
Aarhusvirus	5	CD	1	0	1	0	0	12932201	11137188
Aarhusvirus	15	CD	0	0	0	0	0	13320653	11608404
Aarhusvirus	40	CD	0	1	1	0	0	18467120	15990895
Aarhusvirus	44	CD	1	0	0	0	0	22180731	15755859
Aarhusvirus	6	CD	0	0	1	0	0	10477005	7451574
Aarhusvirus	17	CD	0	0	1	0	0	18163354	15900728
Abbeymikolonvirus	29	CD	0	0	1	0	0	17540755	5453463
Abbeymikolonvirus	39	UC	0	1	0	0	0	5242577	5969351
Abbeymikolonvirus	8	UC	0	1	1	0	0	25855	6476809
Abbeymikolonvirus	20	UC	0	1	0	0	0	685615	6498316
Abbeymikolonvirus	41	UC	0	1	0	0	1	3646590	5516500
Abbeymikolonvirus	10	UC	0	1	1	0	0	2720148	4433293
Abbeymikolonvirus	1	UC	0	1	0	0	0	16866112	16116977
Abbeymikolonvirus	14	UC	1	1	1	0	0	13716388	27060430
Abbeymikolonvirus	38	UC	0	1	1	0	0	4985031	7476073
Abbeymikolonvirus	7	UC	0	1	0	0	0	10692009	8677887
Abbeymikolonvirus	4	UC	0	1	0	0	0	9710494	4457387
Abbeymikolonvirus	30	UC	0	1	0	0	0	13398431	10162005
Abbeymikolonvirus	35	UC	0	1	1	0	0	5489772	7378680
Abbeymikolonvirus	3	UC	0	1	0	0	0	3569770	5813069
Abbeymikolonvirus	19	CD	0	1	0	0	0	1126363	8093218
Abbeymikolonvirus	27	UC	0	1	0	0	0	7952162	4604733
Abbeymikolonvirus	42	UC	1	1	1	0	0	88490	8071294
Abbeymikolonvirus	23	UC	0	1	0	0	0	7723281	9139450
Abbeymikolonvirus	45	Non-IBD	0	0	0	0	0	6712679	3569818
Abbeymikolonvirus	13	Non-IBD	0	0	0	0	0	2237872	3378971
Abbeymikolonvirus	24	Non-IBD	0	0	0	0	0	3451566	3028130
Abbeymikolonvirus	21	Non-IBD	0	0	0	0	0	3374296	2241167
Abbeymikolonvirus	33	Non-IBD	0	0	0	0	0	2773597	2395381
Abbeymikolonvirus	18	Non-IBD	0	0	0	0	0	8807518	7257863
Abbeymikolonvirus	9	Non-IBD	0	0	0	0	0	8138759	8201672
Abbeymikolonvirus	37	Non-IBD	0	0	0	0	0	2963241	4651756
Abbeymikolonvirus	28	Non-IBD	0	0	0	0	0	10931548	9866261
Abbeymikolonvirus	16	Non-IBD	0	0	0	0	0	7499464	8228303
Abbeymikolonvirus	2	Non-IBD	0	0	0	0	0	6758287	7672811
Abbeymikolonvirus	43	CD	0	0	1	0	0	7085493	10049490
Abbeymikolonvirus	26	Non-IBD	0	0	0	0	0	10445525	8531463
Abbeymikolonvirus	12	Non-IBD	0	0	0	0	0	17560826	7963459
Abbeymikolonvirus	36	CD	0	0	1	0	0	9175383	10030703
Abbeymikolonvirus	22	CD	1	0	0	0	0	13324064	7349461
Abbeymikolonvirus	31	CD	0	0	0	0	0	15679155	10302436
Abbeymikolonvirus	25	CD	1	0	1	0	0	12546614	16665418
Abbeymikolonvirus	32	CD	1	1	1	0	0	17521571	13417787
Abbeymikolonvirus	11	CD	1	0	1	0	0	13068448	8614030
Abbeymikolonvirus	34	CD	0	0	0	0	0	14678997	10313054
Abbeymikolonvirus	5	CD	1	0	1	0	0	12932201	11137188
Abbeymikolonvirus	15	CD	0	0	0	0	0	13320653	11608404
Abbeymikolonvirus	40	CD	0	1	1	0	0	18467120	15990895
Abbeymikolonvirus	44	CD	1	0	0	0	0	22180731	15755859
Abbeymikolonvirus	6	CD	0	0	1	0	0	10477005	7451574
Abbeymikolonvirus	17	CD	0	0	1	1	0	18163354	15900728
Abidjanvirus	29	CD	0	0	1	0	0	17540755	5453463
Abidjanvirus	39	UC	0	1	0	1	0	5242577	5969351
Abidjanvirus	8	UC	0	1	1	0	2	25855	6476809
Abidjanvirus	20	UC	0	1	0	0	0	685615	6498316
Abidjanvirus	41	UC	0	1	0	0	1	3646590	5516500
Abidjanvirus	10	UC	0	1	1	1	0	2720148	4433293
Abidjanvirus	1	UC	0	1	0	1	3	16866112	16116977
Abidjanvirus	14	UC	1	1	1	0	0	13716388	27060430
Abidjanvirus	38	UC	0	1	1	0	0	4985031	7476073
Abidjanvirus	7	UC	0	1	0	0	0	10692009	8677887
Abidjanvirus	4	UC	0	1	0	10	1	9710494	4457387
Abidjanvirus	30	UC	0	1	0	0	0	13398431	10162005
Abidjanvirus	35	UC	0	1	1	0	1	5489772	7378680
Abidjanvirus	3	UC	0	1	0	0	0	3569770	5813069
Abidjanvirus	19	CD	0	1	0	0	1	1126363	8093218
Abidjanvirus	27	UC	0	1	0	2	0	7952162	4604733
Abidjanvirus	42	UC	1	1	1	0	0	88490	8071294
Abidjanvirus	23	UC	0	1	0	0	0	7723281	9139450
Abidjanvirus	45	Non-IBD	0	0	0	0	1	6712679	3569818
Abidjanvirus	13	Non-IBD	0	0	0	0	0	2237872	3378971
Abidjanvirus	24	Non-IBD	0	0	0	0	0	3451566	3028130
Abidjanvirus	21	Non-IBD	0	0	0	1	0	3374296	2241167
Abidjanvirus	33	Non-IBD	0	0	0	0	1	2773597	2395381
Abidjanvirus	18	Non-IBD	0	0	0	0	0	8807518	7257863
Abidjanvirus	9	Non-IBD	0	0	0	0	0	8138759	8201672
Abidjanvirus	37	Non-IBD	0	0	0	0	0	2963241	4651756
Abidjanvirus	28	Non-IBD	0	0	0	0	0	10931548	9866261
Abidjanvirus	16	Non-IBD	0	0	0	0	0	7499464	8228303
Abidjanvirus	2	Non-IBD	0	0	0	0	3	6758287	7672811
Abidjanvirus	43	CD	0	0	1	2	33	7085493	10049490
Abidjanvirus	26	Non-IBD	0	0	0	0	0	10445525	8531463
Abidjanvirus	12	Non-IBD	0	0	0	0	0	17560826	7963459
Abidjanvirus	36	CD	0	0	1	0	0	9175383	10030703
Abidjanvirus	22	CD	1	0	0	1	0	13324064	7349461
Abidjanvirus	31	CD	0	0	0	0	0	15679155	10302436
Abidjanvirus	25	CD	1	0	1	0	0	12546614	16665418
Abidjanvirus	32	CD	1	1	1	0	0	17521571	13417787
Abidjanvirus	11	CD	1	0	1	2	3	13068448	8614030
Abidjanvirus	34	CD	0	0	0	0	1	14678997	10313054
Abidjanvirus	5	CD	1	0	1	0	0	12932201	11137188
Abidjanvirus	15	CD	0	0	0	0	0	13320653	11608404
Abidjanvirus	40	CD	0	1	1	0	0	18467120	15990895
Abidjanvirus	44	CD	1	0	0	0	0	22180731	15755859
Abidjanvirus	6	CD	0	0	1	0	0	10477005	7451574
Abidjanvirus	17	CD	0	0	1	0	0	18163354	15900728
Abiotrophia	29	CD	0	0	1	61	64	17540755	5453463
Abiotrophia	39	UC	0	1	0	70	79	5242577	5969351
Abiotrophia	8	UC	0	1	1	0	61	25855	6476809
Abiotrophia	20	UC	0	1	0	1	25	685615	6498316
Abiotrophia	41	UC	0	1	0	45	96	3646590	5516500
Abiotrophia	10	UC	0	1	1	45	219	2720148	4433293
Abiotrophia	1	UC	0	1	0	259	323	16866112	16116977
Abiotrophia	14	UC	1	1	1	257	52	13716388	27060430
Abiotrophia	38	UC	0	1	1	17	62	4985031	7476073
Abiotrophia	7	UC	0	1	0	53	79	10692009	8677887
Abiotrophia	4	UC	0	1	0	111	54	9710494	4457387
Abiotrophia	30	UC	0	1	0	116	56	13398431	10162005
Abiotrophia	35	UC	0	1	1	26	134	5489772	7378680
Abiotrophia	3	UC	0	1	0	21	38	3569770	5813069
Abiotrophia	19	CD	0	1	0	6	80	1126363	8093218
Abiotrophia	27	UC	0	1	0	150	47	7952162	4604733
Abiotrophia	42	UC	1	1	1	2	60	88490	8071294
Abiotrophia	23	UC	0	1	0	137	69	7723281	9139450
Abiotrophia	45	Non-IBD	0	0	0	33	48	6712679	3569818
Abiotrophia	13	Non-IBD	0	0	0	6	73	2237872	3378971
Abiotrophia	24	Non-IBD	0	0	0	42	45	3451566	3028130
Abiotrophia	21	Non-IBD	0	0	0	47	27	3374296	2241167
Abiotrophia	33	Non-IBD	0	0	0	10	13	2773597	2395381
Abiotrophia	18	Non-IBD	0	0	0	87	50	8807518	7257863
Abiotrophia	9	Non-IBD	0	0	0	83	45	8138759	8201672
Abiotrophia	37	Non-IBD	0	0	0	76	120	2963241	4651756
Abiotrophia	28	Non-IBD	0	0	0	136	83	10931548	9866261
Abiotrophia	16	Non-IBD	0	0	0	64	61	7499464	8228303
Abiotrophia	2	Non-IBD	0	0	0	123	141	6758287	7672811
Abiotrophia	43	CD	0	0	1	131	139	7085493	10049490
Abiotrophia	26	Non-IBD	0	0	0	149	136	10445525	8531463
Abiotrophia	12	Non-IBD	0	0	0	181	46	17560826	7963459
Abiotrophia	36	CD	0	0	1	258	105	9175383	10030703
Abiotrophia	22	CD	1	0	0	185	100	13324064	7349461
Abiotrophia	31	CD	0	0	0	31	59	15679155	10302436
Abiotrophia	25	CD	1	0	1	81	52	12546614	16665418
Abiotrophia	32	CD	1	1	1	194	79	17521571	13417787
Abiotrophia	11	CD	1	0	1	77	107	13068448	8614030
Abiotrophia	34	CD	0	0	0	112	53	14678997	10313054
Abiotrophia	5	CD	1	0	1	49	47	12932201	11137188
Abiotrophia	15	CD	0	0	0	251	37	13320653	11608404
Abiotrophia	40	CD	0	1	1	66	69	18467120	15990895
Abiotrophia	44	CD	1	0	0	13	28	22180731	15755859
Abiotrophia	6	CD	0	0	1	183	150	10477005	7451574
Abiotrophia	17	CD	0	0	1	142	79	18163354	15900728
Abyssicoccus	29	CD	0	0	1	1	81	17540755	5453463
Abyssicoccus	39	UC	0	1	0	21	24	5242577	5969351
Abyssicoccus	8	UC	0	1	1	0	23	25855	6476809
Abyssicoccus	20	UC	0	1	0	0	25	685615	6498316
Abyssicoccus	41	UC	0	1	0	86	91	3646590	5516500
Abyssicoccus	10	UC	0	1	1	18	59	2720148	4433293
Abyssicoccus	1	UC	0	1	0	87	188	16866112	16116977
Abyssicoccus	14	UC	1	1	1	36	9	13716388	27060430
Abyssicoccus	38	UC	0	1	1	5	8	4985031	7476073
Abyssicoccus	7	UC	0	1	0	0	10	10692009	8677887
Abyssicoccus	4	UC	0	1	0	24	10	9710494	4457387
Abyssicoccus	30	UC	0	1	0	120	24	13398431	10162005
Abyssicoccus	35	UC	0	1	1	29	63	5489772	7378680
Abyssicoccus	3	UC	0	1	0	4	2	3569770	5813069
Abyssicoccus	19	CD	0	1	0	0	18	1126363	8093218
Abyssicoccus	27	UC	0	1	0	62	13	7952162	4604733
Abyssicoccus	42	UC	1	1	1	0	14	88490	8071294
Abyssicoccus	23	UC	0	1	0	58	25	7723281	9139450
Abyssicoccus	45	Non-IBD	0	0	0	24	25	6712679	3569818
Abyssicoccus	13	Non-IBD	0	0	0	1	5	2237872	3378971
Abyssicoccus	24	Non-IBD	0	0	0	16	9	3451566	3028130
Abyssicoccus	21	Non-IBD	0	0	0	14	31	3374296	2241167
Abyssicoccus	33	Non-IBD	0	0	0	0	1	2773597	2395381
Abyssicoccus	18	Non-IBD	0	0	0	203	11	8807518	7257863
Abyssicoccus	9	Non-IBD	0	0	0	16	20	8138759	8201672
Abyssicoccus	37	Non-IBD	0	0	0	31	37	2963241	4651756
Abyssicoccus	28	Non-IBD	0	0	0	4	7	10931548	9866261
Abyssicoccus	16	Non-IBD	0	0	0	11	10	7499464	8228303
Abyssicoccus	2	Non-IBD	0	0	0	24	52	6758287	7672811
Abyssicoccus	43	CD	0	0	1	14	38	7085493	10049490
Abyssicoccus	26	Non-IBD	0	0	0	1	19	10445525	8531463
Abyssicoccus	12	Non-IBD	0	0	0	9	7	17560826	7963459
Abyssicoccus	36	CD	0	0	1	77	50	9175383	10030703
Abyssicoccus	22	CD	1	0	0	63	39	13324064	7349461
Abyssicoccus	31	CD	0	0	0	2	3	15679155	10302436
Abyssicoccus	25	CD	1	0	1	11	2	12546614	16665418
Abyssicoccus	32	CD	1	1	1	9	20	17521571	13417787
Abyssicoccus	11	CD	1	0	1	11	68	13068448	8614030
Abyssicoccus	34	CD	0	0	0	34	27	14678997	10313054
Abyssicoccus	5	CD	1	0	1	2	2	12932201	11137188
Abyssicoccus	15	CD	0	0	0	10	14	13320653	11608404
Abyssicoccus	40	CD	0	1	1	93	96	18467120	15990895
Abyssicoccus	44	CD	1	0	0	54	1	22180731	15755859
Abyssicoccus	6	CD	0	0	1	12	9	10477005	7451574
Abyssicoccus	17	CD	0	0	1	9	31	18163354	15900728
Acadevirus	29	CD	0	0	1	0	0	17540755	5453463
Acadevirus	39	UC	0	1	0	0	0	5242577	5969351
Acadevirus	8	UC	0	1	1	0	0	25855	6476809
Acadevirus	20	UC	0	1	0	0	0	685615	6498316
Acadevirus	41	UC	0	1	0	0	0	3646590	5516500
Acadevirus	10	UC	0	1	1	0	0	2720148	4433293
Acadevirus	1	UC	0	1	0	0	0	16866112	16116977
Acadevirus	14	UC	1	1	1	0	0	13716388	27060430
Acadevirus	38	UC	0	1	1	0	0	4985031	7476073
Acadevirus	7	UC	0	1	0	0	0	10692009	8677887
Acadevirus	4	UC	0	1	0	0	0	9710494	4457387
Acadevirus	30	UC	0	1	0	0	0	13398431	10162005
Acadevirus	35	UC	0	1	1	1	0	5489772	7378680
Acadevirus	3	UC	0	1	0	0	0	3569770	5813069
Acadevirus	19	CD	0	1	0	0	0	1126363	8093218
Acadevirus	27	UC	0	1	0	0	1	7952162	4604733
Acadevirus	42	UC	1	1	1	0	0	88490	8071294
Acadevirus	23	UC	0	1	0	0	0	7723281	9139450
Acadevirus	45	Non-IBD	0	0	0	0	0	6712679	3569818
Acadevirus	13	Non-IBD	0	0	0	0	0	2237872	3378971
Acadevirus	24	Non-IBD	0	0	0	0	0	3451566	3028130
Acadevirus	21	Non-IBD	0	0	0	0	0	3374296	2241167
Acadevirus	33	Non-IBD	0	0	0	0	0	2773597	2395381
Acadevirus	18	Non-IBD	0	0	0	0	0	8807518	7257863
Acadevirus	9	Non-IBD	0	0	0	0	0	8138759	8201672
Acadevirus	37	Non-IBD	0	0	0	0	0	2963241	4651756
Acadevirus	28	Non-IBD	0	0	0	0	0	10931548	9866261
Acadevirus	16	Non-IBD	0	0	0	0	0	7499464	8228303
Acadevirus	2	Non-IBD	0	0	0	0	0	6758287	7672811
Acadevirus	43	CD	0	0	1	0	0	7085493	10049490
Acadevirus	26	Non-IBD	0	0	0	0	0	10445525	8531463
Acadevirus	12	Non-IBD	0	0	0	0	0	17560826	7963459
Acadevirus	36	CD	0	0	1	0	0	9175383	10030703
Acadevirus	22	CD	1	0	0	0	0	13324064	7349461
Acadevirus	31	CD	0	0	0	0	0	15679155	10302436
Acadevirus	25	CD	1	0	1	0	0	12546614	16665418
Acadevirus	32	CD	1	1	1	0	0	17521571	13417787
Acadevirus	11	CD	1	0	1	0	0	13068448	8614030
Acadevirus	34	CD	0	0	0	0	0	14678997	10313054
Acadevirus	5	CD	1	0	1	0	0	12932201	11137188
Acadevirus	15	CD	0	0	0	0	0	13320653	11608404
Acadevirus	40	CD	0	1	1	0	0	18467120	15990895
Acadevirus	44	CD	1	0	0	0	0	22180731	15755859
Acadevirus	6	CD	0	0	1	0	0	10477005	7451574
Acadevirus	17	CD	0	0	1	0	0	18163354	15900728
Acadianvirus	29	CD	0	0	1	0	0	17540755	5453463
Acadianvirus	39	UC	0	1	0	0	0	5242577	5969351
Acadianvirus	8	UC	0	1	1	0	0	25855	6476809
Acadianvirus	20	UC	0	1	0	0	0	685615	6498316
Acadianvirus	41	UC	0	1	0	0	0	3646590	5516500
Acadianvirus	10	UC	0	1	1	0	1	2720148	4433293
Acadianvirus	1	UC	0	1	0	0	1	16866112	16116977
Acadianvirus	14	UC	1	1	1	2	1	13716388	27060430
Acadianvirus	38	UC	0	1	1	0	0	4985031	7476073
Acadianvirus	7	UC	0	1	0	0	0	10692009	8677887
Acadianvirus	4	UC	0	1	0	2	0	9710494	4457387
Acadianvirus	30	UC	0	1	0	0	0	13398431	10162005
Acadianvirus	35	UC	0	1	1	1	0	5489772	7378680
Acadianvirus	3	UC	0	1	0	0	0	3569770	5813069
Acadianvirus	19	CD	0	1	0	0	0	1126363	8093218
Acadianvirus	27	UC	0	1	0	0	0	7952162	4604733
Acadianvirus	42	UC	1	1	1	0	0	88490	8071294
Acadianvirus	23	UC	0	1	0	4	0	7723281	9139450
Acadianvirus	45	Non-IBD	0	0	0	0	0	6712679	3569818
Acadianvirus	13	Non-IBD	0	0	0	0	0	2237872	3378971
Acadianvirus	24	Non-IBD	0	0	0	0	0	3451566	3028130
Acadianvirus	21	Non-IBD	0	0	0	0	0	3374296	2241167
Acadianvirus	33	Non-IBD	0	0	0	0	0	2773597	2395381
Acadianvirus	18	Non-IBD	0	0	0	0	0	8807518	7257863
Acadianvirus	9	Non-IBD	0	0	0	0	0	8138759	8201672
Acadianvirus	37	Non-IBD	0	0	0	0	0	2963241	4651756
Acadianvirus	28	Non-IBD	0	0	0	0	0	10931548	9866261
Acadianvirus	16	Non-IBD	0	0	0	0	0	7499464	8228303
Acadianvirus	2	Non-IBD	0	0	0	0	0	6758287	7672811
Acadianvirus	43	CD	0	0	1	0	0	7085493	10049490
Acadianvirus	26	Non-IBD	0	0	0	0	0	10445525	8531463
Acadianvirus	12	Non-IBD	0	0	0	0	0	17560826	7963459
Acadianvirus	36	CD	0	0	1	0	0	9175383	10030703
Acadianvirus	22	CD	1	0	0	0	0	13324064	7349461
Acadianvirus	31	CD	0	0	0	0	0	15679155	10302436
Acadianvirus	25	CD	1	0	1	1	0	12546614	16665418
Acadianvirus	32	CD	1	1	1	0	0	17521571	13417787
Acadianvirus	11	CD	1	0	1	0	0	13068448	8614030
Acadianvirus	34	CD	0	0	0	0	1	14678997	10313054
Acadianvirus	5	CD	1	0	1	0	0	12932201	11137188
Acadianvirus	15	CD	0	0	0	0	0	13320653	11608404
Acadianvirus	40	CD	0	1	1	1	1	18467120	15990895
Acadianvirus	44	CD	1	0	0	0	0	22180731	15755859
Acadianvirus	6	CD	0	0	1	0	1	10477005	7451574
Acadianvirus	17	CD	0	0	1	0	0	18163354	15900728
Acajnonavirus	29	CD	0	0	1	0	0	17540755	5453463
Acajnonavirus	39	UC	0	1	0	0	0	5242577	5969351
Acajnonavirus	8	UC	0	1	1	0	0	25855	6476809
Acajnonavirus	20	UC	0	1	0	0	0	685615	6498316
Acajnonavirus	41	UC	0	1	0	0	0	3646590	5516500
Acajnonavirus	10	UC	0	1	1	0	0	2720148	4433293
Acajnonavirus	1	UC	0	1	0	0	0	16866112	16116977
Acajnonavirus	14	UC	1	1	1	0	0	13716388	27060430
Acajnonavirus	38	UC	0	1	1	0	0	4985031	7476073
Acajnonavirus	7	UC	0	1	0	0	0	10692009	8677887
Acajnonavirus	4	UC	0	1	0	0	0	9710494	4457387
Acajnonavirus	30	UC	0	1	0	0	0	13398431	10162005
Acajnonavirus	35	UC	0	1	1	0	0	5489772	7378680
Acajnonavirus	3	UC	0	1	0	0	0	3569770	5813069
Acajnonavirus	19	CD	0	1	0	0	0	1126363	8093218
Acajnonavirus	27	UC	0	1	0	0	0	7952162	4604733
Acajnonavirus	42	UC	1	1	1	0	0	88490	8071294
Acajnonavirus	23	UC	0	1	0	0	0	7723281	9139450
Acajnonavirus	45	Non-IBD	0	0	0	0	0	6712679	3569818
Acajnonavirus	13	Non-IBD	0	0	0	0	0	2237872	3378971
Acajnonavirus	24	Non-IBD	0	0	0	0	0	3451566	3028130
Acajnonavirus	21	Non-IBD	0	0	0	0	0	3374296	2241167
Acajnonavirus	33	Non-IBD	0	0	0	0	0	2773597	2395381
Acajnonavirus	18	Non-IBD	0	0	0	0	0	8807518	7257863
Acajnonavirus	9	Non-IBD	0	0	0	4	0	8138759	8201672
Acajnonavirus	37	Non-IBD	0	0	0	0	0	2963241	4651756
Acajnonavirus	28	Non-IBD	0	0	0	0	0	10931548	9866261
Acajnonavirus	16	Non-IBD	0	0	0	0	0	7499464	8228303
Acajnonavirus	2	Non-IBD	0	0	0	0	0	6758287	7672811
Acajnonavirus	43	CD	0	0	1	0	0	7085493	10049490
Acajnonavirus	26	Non-IBD	0	0	0	0	0	10445525	8531463
Acajnonavirus	12	Non-IBD	0	0	0	0	0	17560826	7963459
Acajnonavirus	36	CD	0	0	1	0	0	9175383	10030703
Acajnonavirus	22	CD	1	0	0	0	2	13324064	7349461
Acajnonavirus	31	CD	0	0	0	0	0	15679155	10302436
Acajnonavirus	25	CD	1	0	1	0	0	12546614	16665418
Acajnonavirus	32	CD	1	1	1	0	0	17521571	13417787
Acajnonavirus	11	CD	1	0	1	0	1	13068448	8614030
Acajnonavirus	34	CD	0	0	0	0	0	14678997	10313054
Acajnonavirus	5	CD	1	0	1	0	0	12932201	11137188
Acajnonavirus	15	CD	0	0	0	0	0	13320653	11608404
Acajnonavirus	40	CD	0	1	1	0	0	18467120	15990895
Acajnonavirus	44	CD	1	0	0	0	0	22180731	15755859
Acajnonavirus	6	CD	0	0	1	0	0	10477005	7451574
Acajnonavirus	17	CD	0	0	1	0	0	18163354	15900728
Acaryochloris	29	CD	0	0	1	57	73	17540755	5453463
Acaryochloris	39	UC	0	1	0	89	124	5242577	5969351
Acaryochloris	8	UC	0	1	1	0	152	25855	6476809
Acaryochloris	20	UC	0	1	0	4	58	685615	6498316
Acaryochloris	41	UC	0	1	0	79	114	3646590	5516500
Acaryochloris	10	UC	0	1	1	19	66	2720148	4433293
Acaryochloris	1	UC	0	1	0	253	455	16866112	16116977
Acaryochloris	14	UC	1	1	1	53	102	13716388	27060430
Acaryochloris	38	UC	0	1	1	20	71	4985031	7476073
Acaryochloris	7	UC	0	1	0	34	42	10692009	8677887
Acaryochloris	4	UC	0	1	0	89	61	9710494	4457387
Acaryochloris	30	UC	0	1	0	89	77	13398431	10162005
Acaryochloris	35	UC	0	1	1	45	59	5489772	7378680
Acaryochloris	3	UC	0	1	0	4	15	3569770	5813069
Acaryochloris	19	CD	0	1	0	5	104	1126363	8093218
Acaryochloris	27	UC	0	1	0	113	58	7952162	4604733
Acaryochloris	42	UC	1	1	1	0	41	88490	8071294
Acaryochloris	23	UC	0	1	0	63	86	7723281	9139450
Acaryochloris	45	Non-IBD	0	0	0	35	26	6712679	3569818
Acaryochloris	13	Non-IBD	0	0	0	7	16	2237872	3378971
Acaryochloris	24	Non-IBD	0	0	0	73	24	3451566	3028130
Acaryochloris	21	Non-IBD	0	0	0	47	23	3374296	2241167
Acaryochloris	33	Non-IBD	0	0	0	7	9	2773597	2395381
Acaryochloris	18	Non-IBD	0	0	0	101	53	8807518	7257863
Acaryochloris	9	Non-IBD	0	0	0	21	21	8138759	8201672
Acaryochloris	37	Non-IBD	0	0	0	318	490	2963241	4651756
Acaryochloris	28	Non-IBD	0	0	0	11	12	10931548	9866261
Acaryochloris	16	Non-IBD	0	0	0	37	25	7499464	8228303
Acaryochloris	2	Non-IBD	0	0	0	467	140	6758287	7672811
Acaryochloris	43	CD	0	0	1	140	198	7085493	10049490
Acaryochloris	26	Non-IBD	0	0	0	16	57	10445525	8531463
Acaryochloris	12	Non-IBD	0	0	0	39	26	17560826	7963459
Acaryochloris	36	CD	0	0	1	87	128	9175383	10030703
Acaryochloris	22	CD	1	0	0	79	108	13324064	7349461
Acaryochloris	31	CD	0	0	0	16	39	15679155	10302436
Acaryochloris	25	CD	1	0	1	12	16	12546614	16665418
Acaryochloris	32	CD	1	1	1	45	45	17521571	13417787
Acaryochloris	11	CD	1	0	1	129	138	13068448	8614030
Acaryochloris	34	CD	0	0	0	57	35	14678997	10313054
Acaryochloris	5	CD	1	0	1	30	18	12932201	11137188
Acaryochloris	15	CD	0	0	0	8	34	13320653	11608404
Acaryochloris	40	CD	0	1	1	146	107	18467120	15990895
Acaryochloris	44	CD	1	0	0	21	21	22180731	15755859
Acaryochloris	6	CD	0	0	1	18	10	10477005	7451574
Acaryochloris	17	CD	0	0	1	27	49	18163354	15900728
Acetilactobacillus	29	CD	0	0	1	0	14	17540755	5453463
Acetilactobacillus	39	UC	0	1	0	23	25	5242577	5969351
Acetilactobacillus	8	UC	0	1	1	0	13	25855	6476809
Acetilactobacillus	20	UC	0	1	0	0	9	685615	6498316
Acetilactobacillus	41	UC	0	1	0	32	32	3646590	5516500
Acetilactobacillus	10	UC	0	1	1	8	4	2720148	4433293
Acetilactobacillus	1	UC	0	1	0	60	47	16866112	16116977
Acetilactobacillus	14	UC	1	1	1	12	22	13716388	27060430
Acetilactobacillus	38	UC	0	1	1	6	23	4985031	7476073
Acetilactobacillus	7	UC	0	1	0	1	12	10692009	8677887
Acetilactobacillus	4	UC	0	1	0	9	6	9710494	4457387
Acetilactobacillus	30	UC	0	1	0	27	11	13398431	10162005
Acetilactobacillus	35	UC	0	1	1	9	12	5489772	7378680
Acetilactobacillus	3	UC	0	1	0	2	8	3569770	5813069
Acetilactobacillus	19	CD	0	1	0	1	7	1126363	8093218
Acetilactobacillus	27	UC	0	1	0	17	14	7952162	4604733
Acetilactobacillus	42	UC	1	1	1	0	9	88490	8071294
Acetilactobacillus	23	UC	0	1	0	15	11	7723281	9139450
Acetilactobacillus	45	Non-IBD	0	0	0	17	9	6712679	3569818
Acetilactobacillus	13	Non-IBD	0	0	0	4	8	2237872	3378971
Acetilactobacillus	24	Non-IBD	0	0	0	9	5	3451566	3028130
Acetilactobacillus	21	Non-IBD	0	0	0	14	23	3374296	2241167
Acetilactobacillus	33	Non-IBD	0	0	0	5	2	2773597	2395381
Acetilactobacillus	18	Non-IBD	0	0	0	42	19	8807518	7257863
Acetilactobacillus	9	Non-IBD	0	0	0	5	2	8138759	8201672
Acetilactobacillus	37	Non-IBD	0	0	0	19	34	2963241	4651756
Acetilactobacillus	28	Non-IBD	0	0	0	4	2	10931548	9866261
Acetilactobacillus	16	Non-IBD	0	0	0	6	11	7499464	8228303
Acetilactobacillus	2	Non-IBD	0	0	0	13	35	6758287	7672811
Acetilactobacillus	43	CD	0	0	1	27	39	7085493	10049490
Acetilactobacillus	26	Non-IBD	0	0	0	5	14	10445525	8531463
Acetilactobacillus	12	Non-IBD	0	0	0	7	9	17560826	7963459
Acetilactobacillus	36	CD	0	0	1	27	16	9175383	10030703
Acetilactobacillus	22	CD	1	0	0	13	10	13324064	7349461
Acetilactobacillus	31	CD	0	0	0	8	11	15679155	10302436
Acetilactobacillus	25	CD	1	0	1	7	5	12546614	16665418
Acetilactobacillus	32	CD	1	1	1	10	3	17521571	13417787
Acetilactobacillus	11	CD	1	0	1	15	91	13068448	8614030
Acetilactobacillus	34	CD	0	0	0	19	14	14678997	10313054
Acetilactobacillus	5	CD	1	0	1	5	11	12932201	11137188
Acetilactobacillus	15	CD	0	0	0	0	5	13320653	11608404
Acetilactobacillus	40	CD	0	1	1	11	16	18467120	15990895
Acetilactobacillus	44	CD	1	0	0	1	5	22180731	15755859
Acetilactobacillus	6	CD	0	0	1	20	10	10477005	7451574
Acetilactobacillus	17	CD	0	0	1	8	15	18163354	15900728
Acetivibrio	29	CD	0	0	1	200	585	17540755	5453463
Acetivibrio	39	UC	0	1	0	880	1150	5242577	5969351
Acetivibrio	8	UC	0	1	1	0	1190	25855	6476809
Acetivibrio	20	UC	0	1	0	79	685	685615	6498316
Acetivibrio	41	UC	0	1	0	774	1197	3646590	5516500
Acetivibrio	10	UC	0	1	1	343	1243	2720148	4433293
Acetivibrio	1	UC	0	1	0	5769	6591	16866112	16116977
Acetivibrio	14	UC	1	1	1	936	713	13716388	27060430
Acetivibrio	38	UC	0	1	1	140	655	4985031	7476073
Acetivibrio	7	UC	0	1	0	288	275	10692009	8677887
Acetivibrio	4	UC	0	1	0	1448	974	9710494	4457387
Acetivibrio	30	UC	0	1	0	1879	1060	13398431	10162005
Acetivibrio	35	UC	0	1	1	727	1403	5489772	7378680
Acetivibrio	3	UC	0	1	0	104	206	3569770	5813069
Acetivibrio	19	CD	0	1	0	59	786	1126363	8093218
Acetivibrio	27	UC	0	1	0	1594	813	7952162	4604733
Acetivibrio	42	UC	1	1	1	8	916	88490	8071294
Acetivibrio	23	UC	0	1	0	1742	1056	7723281	9139450
Acetivibrio	45	Non-IBD	0	0	0	631	534	6712679	3569818
Acetivibrio	13	Non-IBD	0	0	0	105	168	2237872	3378971
Acetivibrio	24	Non-IBD	0	0	0	519	281	3451566	3028130
Acetivibrio	21	Non-IBD	0	0	0	418	620	3374296	2241167
Acetivibrio	33	Non-IBD	0	0	0	159	144	2773597	2395381
Acetivibrio	18	Non-IBD	0	0	0	2152	735	8807518	7257863
Acetivibrio	9	Non-IBD	0	0	0	451	542	8138759	8201672
Acetivibrio	37	Non-IBD	0	0	0	642	828	2963241	4651756
Acetivibrio	28	Non-IBD	0	0	0	143	197	10931548	9866261
Acetivibrio	16	Non-IBD	0	0	0	982	859	7499464	8228303
Acetivibrio	2	Non-IBD	0	0	0	960	1094	6758287	7672811
Acetivibrio	43	CD	0	0	1	752	1425	7085493	10049490
Acetivibrio	26	Non-IBD	0	0	0	695	1267	10445525	8531463
Acetivibrio	12	Non-IBD	0	0	0	548	264	17560826	7963459
Acetivibrio	36	CD	0	0	1	1906	1732	9175383	10030703
Acetivibrio	22	CD	1	0	0	1811	1625	13324064	7349461
Acetivibrio	31	CD	0	0	0	530	272	15679155	10302436
Acetivibrio	25	CD	1	0	1	431	313	12546614	16665418
Acetivibrio	32	CD	1	1	1	984	663	17521571	13417787
Acetivibrio	11	CD	1	0	1	985	1736	13068448	8614030
Acetivibrio	34	CD	0	0	0	737	669	14678997	10313054
Acetivibrio	5	CD	1	0	1	440	362	12932201	11137188
Acetivibrio	15	CD	0	0	0	325	428	13320653	11608404
Acetivibrio	40	CD	0	1	1	2360	1444	18467120	15990895
Acetivibrio	44	CD	1	0	0	404	560	22180731	15755859
Acetivibrio	6	CD	0	0	1	531	549	10477005	7451574
Acetivibrio	17	CD	0	0	1	621	626	18163354	15900728
Acetoanaerobium	29	CD	0	0	1	27	87	17540755	5453463
Acetoanaerobium	39	UC	0	1	0	181	187	5242577	5969351
Acetoanaerobium	8	UC	0	1	1	0	199	25855	6476809
Acetoanaerobium	20	UC	0	1	0	5	81	685615	6498316
Acetoanaerobium	41	UC	0	1	0	285	254	3646590	5516500
Acetoanaerobium	10	UC	0	1	1	63	237	2720148	4433293
Acetoanaerobium	1	UC	0	1	0	359	755	16866112	16116977
Acetoanaerobium	14	UC	1	1	1	113	69	13716388	27060430
Acetoanaerobium	38	UC	0	1	1	31	61	4985031	7476073
Acetoanaerobium	7	UC	0	1	0	36	56	10692009	8677887
Acetoanaerobium	4	UC	0	1	0	69	112	9710494	4457387
Acetoanaerobium	30	UC	0	1	0	315	196	13398431	10162005
Acetoanaerobium	35	UC	0	1	1	149	298	5489772	7378680
Acetoanaerobium	3	UC	0	1	0	29	49	3569770	5813069
Acetoanaerobium	19	CD	0	1	0	9	132	1126363	8093218
Acetoanaerobium	27	UC	0	1	0	220	96	7952162	4604733
Acetoanaerobium	42	UC	1	1	1	4	227	88490	8071294
Acetoanaerobium	23	UC	0	1	0	256	104	7723281	9139450
Acetoanaerobium	45	Non-IBD	0	0	0	81	34	6712679	3569818
Acetoanaerobium	13	Non-IBD	0	0	0	18	16	2237872	3378971
Acetoanaerobium	24	Non-IBD	0	0	0	49	33	3451566	3028130
Acetoanaerobium	21	Non-IBD	0	0	0	62	64	3374296	2241167
Acetoanaerobium	33	Non-IBD	0	0	0	18	20	2773597	2395381
Acetoanaerobium	18	Non-IBD	0	0	0	370	76	8807518	7257863
Acetoanaerobium	9	Non-IBD	0	0	0	41	71	8138759	8201672
Acetoanaerobium	37	Non-IBD	0	0	0	184	115	2963241	4651756
Acetoanaerobium	28	Non-IBD	0	0	0	13	46	10931548	9866261
Acetoanaerobium	16	Non-IBD	0	0	0	108	123	7499464	8228303
Acetoanaerobium	2	Non-IBD	0	0	0	120	259	6758287	7672811
Acetoanaerobium	43	CD	0	0	1	100	225	7085493	10049490
Acetoanaerobium	26	Non-IBD	0	0	0	176	175	10445525	8531463
Acetoanaerobium	12	Non-IBD	0	0	0	81	49	17560826	7963459
Acetoanaerobium	36	CD	0	0	1	354	329	9175383	10030703
Acetoanaerobium	22	CD	1	0	0	242	186	13324064	7349461
Acetoanaerobium	31	CD	0	0	0	34	29	15679155	10302436
Acetoanaerobium	25	CD	1	0	1	80	47	12546614	16665418
Acetoanaerobium	32	CD	1	1	1	125	107	17521571	13417787
Acetoanaerobium	11	CD	1	0	1	101	425	13068448	8614030
Acetoanaerobium	34	CD	0	0	0	133	116	14678997	10313054
Acetoanaerobium	5	CD	1	0	1	82	29	12932201	11137188
Acetoanaerobium	15	CD	0	0	0	26	85	13320653	11608404
Acetoanaerobium	40	CD	0	1	1	341	270	18467120	15990895
Acetoanaerobium	44	CD	1	0	0	141	73	22180731	15755859
Acetoanaerobium	6	CD	0	0	1	95	73	10477005	7451574
Acetoanaerobium	17	CD	0	0	1	214	240	18163354	15900728
Acetobacter	29	CD	0	0	1	183	374	17540755	5453463
Acetobacter	39	UC	0	1	0	593	941	5242577	5969351
Acetobacter	8	UC	0	1	1	0	637	25855	6476809
Acetobacter	20	UC	0	1	0	22	311	685615	6498316
Acetobacter	41	UC	0	1	0	343	592	3646590	5516500
Acetobacter	10	UC	0	1	1	207	244	2720148	4433293
Acetobacter	1	UC	0	1	0	1921	2843	16866112	16116977
Acetobacter	14	UC	1	1	1	352	538	13716388	27060430
Acetobacter	38	UC	0	1	1	185	241	4985031	7476073
Acetobacter	7	UC	0	1	0	693	353	10692009	8677887
Acetobacter	4	UC	0	1	0	602	269	9710494	4457387
Acetobacter	30	UC	0	1	0	722	404	13398431	10162005
Acetobacter	35	UC	0	1	1	320	544	5489772	7378680
Acetobacter	3	UC	0	1	0	139	117	3569770	5813069
Acetobacter	19	CD	0	1	0	92	674	1126363	8093218
Acetobacter	27	UC	0	1	0	529	351	7952162	4604733
Acetobacter	42	UC	1	1	1	2	394	88490	8071294
Acetobacter	23	UC	0	1	0	924	849	7723281	9139450
Acetobacter	45	Non-IBD	0	0	0	282	394	6712679	3569818
Acetobacter	13	Non-IBD	0	0	0	37	74	2237872	3378971
Acetobacter	24	Non-IBD	0	0	0	319	171	3451566	3028130
Acetobacter	21	Non-IBD	0	0	0	251	217	3374296	2241167
Acetobacter	33	Non-IBD	0	0	0	214	88	2773597	2395381
Acetobacter	18	Non-IBD	0	0	0	744	323	8807518	7257863
Acetobacter	9	Non-IBD	0	0	0	187	200	8138759	8201672
Acetobacter	37	Non-IBD	0	0	0	227	680	2963241	4651756
Acetobacter	28	Non-IBD	0	0	0	58	79	10931548	9866261
Acetobacter	16	Non-IBD	0	0	0	578	256	7499464	8228303
Acetobacter	2	Non-IBD	0	0	0	581	881	6758287	7672811
Acetobacter	43	CD	0	0	1	437	868	7085493	10049490
Acetobacter	26	Non-IBD	0	0	0	231	703	10445525	8531463
Acetobacter	12	Non-IBD	0	0	0	165	93	17560826	7963459
Acetobacter	36	CD	0	0	1	595	784	9175383	10030703
Acetobacter	22	CD	1	0	0	1235	879	13324064	7349461
Acetobacter	31	CD	0	0	0	139	132	15679155	10302436
Acetobacter	25	CD	1	0	1	116	182	12546614	16665418
Acetobacter	32	CD	1	1	1	375	344	17521571	13417787
Acetobacter	11	CD	1	0	1	438	995	13068448	8614030
Acetobacter	34	CD	0	0	0	369	273	14678997	10313054
Acetobacter	5	CD	1	0	1	163	177	12932201	11137188
Acetobacter	15	CD	0	0	0	91	88	13320653	11608404
Acetobacter	40	CD	0	1	1	746	511	18467120	15990895
Acetobacter	44	CD	1	0	0	29	135	22180731	15755859
Acetobacter	6	CD	0	0	1	862	828	10477005	7451574
Acetobacter	17	CD	0	0	1	284	213	18163354	15900728
Acetobacterium	29	CD	0	0	1	260	292	17540755	5453463
Acetobacterium	39	UC	0	1	0	308	509	5242577	5969351
Acetobacterium	8	UC	0	1	1	0	343	25855	6476809
Acetobacterium	20	UC	0	1	0	20	176	685615	6498316
Acetobacterium	41	UC	0	1	0	221	376	3646590	5516500
Acetobacterium	10	UC	0	1	1	153	314	2720148	4433293
Acetobacterium	1	UC	0	1	0	943	1678	16866112	16116977
Acetobacterium	14	UC	1	1	1	390	356	13716388	27060430
Acetobacterium	38	UC	0	1	1	84	262	4985031	7476073
Acetobacterium	7	UC	0	1	0	174	167	10692009	8677887
Acetobacterium	4	UC	0	1	0	626	424	9710494	4457387
Acetobacterium	30	UC	0	1	0	581	361	13398431	10162005
Acetobacterium	35	UC	0	1	1	271	555	5489772	7378680
Acetobacterium	3	UC	0	1	0	63	143	3569770	5813069
Acetobacterium	19	CD	0	1	0	26	389	1126363	8093218
Acetobacterium	27	UC	0	1	0	588	257	7952162	4604733
Acetobacterium	42	UC	1	1	1	2	293	88490	8071294
Acetobacterium	23	UC	0	1	0	625	503	7723281	9139450
Acetobacterium	45	Non-IBD	0	0	0	265	218	6712679	3569818
Acetobacterium	13	Non-IBD	0	0	0	40	86	2237872	3378971
Acetobacterium	24	Non-IBD	0	0	0	225	101	3451566	3028130
Acetobacterium	21	Non-IBD	0	0	0	156	129	3374296	2241167
Acetobacterium	33	Non-IBD	0	0	0	99	60	2773597	2395381
Acetobacterium	18	Non-IBD	0	0	0	735	245	8807518	7257863
Acetobacterium	9	Non-IBD	0	0	0	150	167	8138759	8201672
Acetobacterium	37	Non-IBD	0	0	0	176	376	2963241	4651756
Acetobacterium	28	Non-IBD	0	0	0	83	97	10931548	9866261
Acetobacterium	16	Non-IBD	0	0	0	378	250	7499464	8228303
Acetobacterium	2	Non-IBD	0	0	0	578	635	6758287	7672811
Acetobacterium	43	CD	0	0	1	346	527	7085493	10049490
Acetobacterium	26	Non-IBD	0	0	0	182	396	10445525	8531463
Acetobacterium	12	Non-IBD	0	0	0	183	132	17560826	7963459
Acetobacterium	36	CD	0	0	1	693	405	9175383	10030703
Acetobacterium	22	CD	1	0	0	677	478	13324064	7349461
Acetobacterium	31	CD	0	0	0	111	128	15679155	10302436
Acetobacterium	25	CD	1	0	1	177	140	12546614	16665418
Acetobacterium	32	CD	1	1	1	385	276	17521571	13417787
Acetobacterium	11	CD	1	0	1	405	756	13068448	8614030
Acetobacterium	34	CD	0	0	0	334	286	14678997	10313054
Acetobacterium	5	CD	1	0	1	175	139	12932201	11137188
Acetobacterium	15	CD	0	0	0	128	171	13320653	11608404
Acetobacterium	40	CD	0	1	1	717	473	18467120	15990895
Acetobacterium	44	CD	1	0	0	78	166	22180731	15755859
Acetobacterium	6	CD	0	0	1	229	210	10477005	7451574
Acetobacterium	17	CD	0	0	1	241	275	18163354	15900728
Acetohalobium	29	CD	0	0	1	40	33	17540755	5453463
Acetohalobium	39	UC	0	1	0	85	61	5242577	5969351
Acetohalobium	8	UC	0	1	1	0	94	25855	6476809
Acetohalobium	20	UC	0	1	0	4	30	685615	6498316
Acetohalobium	41	UC	0	1	0	91	110	3646590	5516500
Acetohalobium	10	UC	0	1	1	21	19	2720148	4433293
Acetohalobium	1	UC	0	1	0	331	338	16866112	16116977
Acetohalobium	14	UC	1	1	1	85	47	13716388	27060430
Acetohalobium	38	UC	0	1	1	7	55	4985031	7476073
Acetohalobium	7	UC	0	1	0	15	22	10692009	8677887
Acetohalobium	4	UC	0	1	0	99	62	9710494	4457387
Acetohalobium	30	UC	0	1	0	193	87	13398431	10162005
Acetohalobium	35	UC	0	1	1	91	66	5489772	7378680
Acetohalobium	3	UC	0	1	0	12	32	3569770	5813069
Acetohalobium	19	CD	0	1	0	4	93	1126363	8093218
Acetohalobium	27	UC	0	1	0	183	24	7952162	4604733
Acetohalobium	42	UC	1	1	1	1	114	88490	8071294
Acetohalobium	23	UC	0	1	0	78	45	7723281	9139450
Acetohalobium	45	Non-IBD	0	0	0	62	65	6712679	3569818
Acetohalobium	13	Non-IBD	0	0	0	12	10	2237872	3378971
Acetohalobium	24	Non-IBD	0	0	0	32	16	3451566	3028130
Acetohalobium	21	Non-IBD	0	0	0	59	65	3374296	2241167
Acetohalobium	33	Non-IBD	0	0	0	11	6	2773597	2395381
Acetohalobium	18	Non-IBD	0	0	0	305	48	8807518	7257863
Acetohalobium	9	Non-IBD	0	0	0	34	62	8138759	8201672
Acetohalobium	37	Non-IBD	0	0	0	62	105	2963241	4651756
Acetohalobium	28	Non-IBD	0	0	0	11	17	10931548	9866261
Acetohalobium	16	Non-IBD	0	0	0	67	81	7499464	8228303
Acetohalobium	2	Non-IBD	0	0	0	73	75	6758287	7672811
Acetohalobium	43	CD	0	0	1	76	181	7085493	10049490
Acetohalobium	26	Non-IBD	0	0	0	104	112	10445525	8531463
Acetohalobium	12	Non-IBD	0	0	0	20	17	17560826	7963459
Acetohalobium	36	CD	0	0	1	60	84	9175383	10030703
Acetohalobium	22	CD	1	0	0	116	122	13324064	7349461
Acetohalobium	31	CD	0	0	0	33	22	15679155	10302436
Acetohalobium	25	CD	1	0	1	43	16	12546614	16665418
Acetohalobium	32	CD	1	1	1	106	42	17521571	13417787
Acetohalobium	11	CD	1	0	1	94	140	13068448	8614030
Acetohalobium	34	CD	0	0	0	68	31	14678997	10313054
Acetohalobium	5	CD	1	0	1	30	19	12932201	11137188
Acetohalobium	15	CD	0	0	0	21	35	13320653	11608404
Acetohalobium	40	CD	0	1	1	148	90	18467120	15990895
Acetohalobium	44	CD	1	0	0	8	38	22180731	15755859
Acetohalobium	6	CD	0	0	1	55	42	10477005	7451574
Acetohalobium	17	CD	0	0	1	96	27	18163354	15900728
Acetomicrobium	29	CD	0	0	1	13	49	17540755	5453463
Acetomicrobium	39	UC	0	1	0	42	63	5242577	5969351
Acetomicrobium	8	UC	0	1	1	0	17	25855	6476809
Acetomicrobium	20	UC	0	1	0	2	13	685615	6498316
Acetomicrobium	41	UC	0	1	0	27	58	3646590	5516500
Acetomicrobium	10	UC	0	1	1	20	25	2720148	4433293
Acetomicrobium	1	UC	0	1	0	83	133	16866112	16116977
Acetomicrobium	14	UC	1	1	1	30	53	13716388	27060430
Acetomicrobium	38	UC	0	1	1	3	18	4985031	7476073
Acetomicrobium	7	UC	0	1	0	9	11	10692009	8677887
Acetomicrobium	4	UC	0	1	0	139	12	9710494	4457387
Acetomicrobium	30	UC	0	1	0	90	53	13398431	10162005
Acetomicrobium	35	UC	0	1	1	24	31	5489772	7378680
Acetomicrobium	3	UC	0	1	0	2	13	3569770	5813069
Acetomicrobium	19	CD	0	1	0	2	28	1126363	8093218
Acetomicrobium	27	UC	0	1	0	136	31	7952162	4604733
Acetomicrobium	42	UC	1	1	1	0	19	88490	8071294
Acetomicrobium	23	UC	0	1	0	112	68	7723281	9139450
Acetomicrobium	45	Non-IBD	0	0	0	23	21	6712679	3569818
Acetomicrobium	13	Non-IBD	0	0	0	1	4	2237872	3378971
Acetomicrobium	24	Non-IBD	0	0	0	20	23	3451566	3028130
Acetomicrobium	21	Non-IBD	0	0	0	26	15	3374296	2241167
Acetomicrobium	33	Non-IBD	0	0	0	9	7	2773597	2395381
Acetomicrobium	18	Non-IBD	0	0	0	75	12	8807518	7257863
Acetomicrobium	9	Non-IBD	0	0	0	10	15	8138759	8201672
Acetomicrobium	37	Non-IBD	0	0	0	23	39	2963241	4651756
Acetomicrobium	28	Non-IBD	0	0	0	6	4	10931548	9866261
Acetomicrobium	16	Non-IBD	0	0	0	45	16	7499464	8228303
Acetomicrobium	2	Non-IBD	0	0	0	115	95	6758287	7672811
Acetomicrobium	43	CD	0	0	1	38	45	7085493	10049490
Acetomicrobium	26	Non-IBD	0	0	0	29	43	10445525	8531463
Acetomicrobium	12	Non-IBD	0	0	0	17	10	17560826	7963459
Acetomicrobium	36	CD	0	0	1	43	28	9175383	10030703
Acetomicrobium	22	CD	1	0	0	39	42	13324064	7349461
Acetomicrobium	31	CD	0	0	0	8	14	15679155	10302436
Acetomicrobium	25	CD	1	0	1	7	9	12546614	16665418
Acetomicrobium	32	CD	1	1	1	27	9	17521571	13417787
Acetomicrobium	11	CD	1	0	1	28	56	13068448	8614030
Acetomicrobium	34	CD	0	0	0	23	19	14678997	10313054
Acetomicrobium	5	CD	1	0	1	13	15	12932201	11137188
Acetomicrobium	15	CD	0	0	0	7	8	13320653	11608404
Acetomicrobium	40	CD	0	1	1	37	41	18467120	15990895
Acetomicrobium	44	CD	1	0	0	6	25	22180731	15755859
Acetomicrobium	6	CD	0	0	1	9	10	10477005	7451574
Acetomicrobium	17	CD	0	0	1	16	7	18163354	15900728
Acholeplasma	29	CD	0	0	1	15	107	17540755	5453463
Acholeplasma	39	UC	0	1	0	184	194	5242577	5969351
Acholeplasma	8	UC	0	1	1	0	305	25855	6476809
Acholeplasma	20	UC	0	1	0	3	51	685615	6498316
Acholeplasma	41	UC	0	1	0	390	420	3646590	5516500
Acholeplasma	10	UC	0	1	1	73	471	2720148	4433293
Acholeplasma	1	UC	0	1	0	691	980	16866112	16116977
Acholeplasma	14	UC	1	1	1	51	38	13716388	27060430
Acholeplasma	38	UC	0	1	1	41	49	4985031	7476073
Acholeplasma	7	UC	0	1	0	12	20	10692009	8677887
Acholeplasma	4	UC	0	1	0	199	77	9710494	4457387
Acholeplasma	30	UC	0	1	0	291	126	13398431	10162005
Acholeplasma	35	UC	0	1	1	102	132	5489772	7378680
Acholeplasma	3	UC	0	1	0	5	6	3569770	5813069
Acholeplasma	19	CD	0	1	0	4	58	1126363	8093218
Acholeplasma	27	UC	0	1	0	279	52	7952162	4604733
Acholeplasma	42	UC	1	1	1	5	180	88490	8071294
Acholeplasma	23	UC	0	1	0	162	71	7723281	9139450
Acholeplasma	45	Non-IBD	0	0	0	95	57	6712679	3569818
Acholeplasma	13	Non-IBD	0	0	0	27	25	2237872	3378971
Acholeplasma	24	Non-IBD	0	0	0	56	38	3451566	3028130
Acholeplasma	21	Non-IBD	0	0	0	60	76	3374296	2241167
Acholeplasma	33	Non-IBD	0	0	0	7	6	2773597	2395381
Acholeplasma	18	Non-IBD	0	0	0	433	98	8807518	7257863
Acholeplasma	9	Non-IBD	0	0	0	48	42	8138759	8201672
Acholeplasma	37	Non-IBD	0	0	0	128	108	2963241	4651756
Acholeplasma	28	Non-IBD	0	0	0	5	14	10931548	9866261
Acholeplasma	16	Non-IBD	0	0	0	72	37	7499464	8228303
Acholeplasma	2	Non-IBD	0	0	0	189	531	6758287	7672811
Acholeplasma	43	CD	0	0	1	91	217	7085493	10049490
Acholeplasma	26	Non-IBD	0	0	0	44	84	10445525	8531463
Acholeplasma	12	Non-IBD	0	0	0	22	20	17560826	7963459
Acholeplasma	36	CD	0	0	1	78	228	9175383	10030703
Acholeplasma	22	CD	1	0	0	214	222	13324064	7349461
Acholeplasma	31	CD	0	0	0	46	35	15679155	10302436
Acholeplasma	25	CD	1	0	1	55	14	12546614	16665418
Acholeplasma	32	CD	1	1	1	102	122	17521571	13417787
Acholeplasma	11	CD	1	0	1	66	476	13068448	8614030
Acholeplasma	34	CD	0	0	0	116	112	14678997	10313054
Acholeplasma	5	CD	1	0	1	54	12	12932201	11137188
Acholeplasma	15	CD	0	0	0	8	63	13320653	11608404
Acholeplasma	40	CD	0	1	1	204	182	18467120	15990895
Acholeplasma	44	CD	1	0	0	10	18	22180731	15755859
Acholeplasma	6	CD	0	0	1	27	21	10477005	7451574
Acholeplasma	17	CD	0	0	1	33	86	18163354	15900728
Achromobacter	29	CD	0	0	1	853	888	17540755	5453463
Achromobacter	39	UC	0	1	0	1899	2456	5242577	5969351
Achromobacter	8	UC	0	1	1	2	1081	25855	6476809
Achromobacter	20	UC	0	1	0	103	1113	685615	6498316
Achromobacter	41	UC	0	1	0	1098	2066	3646590	5516500
Achromobacter	10	UC	0	1	1	752	851	2720148	4433293
Achromobacter	1	UC	0	1	0	3640	4472	16866112	16116977
Achromobacter	14	UC	1	1	1	948	2552	13716388	27060430
Achromobacter	38	UC	0	1	1	1273	1126	4985031	7476073
Achromobacter	7	UC	0	1	0	826	434	10692009	8677887
Achromobacter	4	UC	0	1	0	2981	495	9710494	4457387
Achromobacter	30	UC	0	1	0	2265	798	13398431	10162005
Achromobacter	35	UC	0	1	1	900	1472	5489772	7378680
Achromobacter	3	UC	0	1	0	100	633	3569770	5813069
Achromobacter	19	CD	0	1	0	93	973	1126363	8093218
Achromobacter	27	UC	0	1	0	1287	776	7952162	4604733
Achromobacter	42	UC	1	1	1	12	1609	88490	8071294
Achromobacter	23	UC	0	1	0	2530	1341	7723281	9139450
Achromobacter	45	Non-IBD	0	0	0	980	1057	6712679	3569818
Achromobacter	13	Non-IBD	0	0	0	104	328	2237872	3378971
Achromobacter	24	Non-IBD	0	0	0	1082	579	3451566	3028130
Achromobacter	21	Non-IBD	0	0	0	784	668	3374296	2241167
Achromobacter	33	Non-IBD	0	0	0	177	234	2773597	2395381
Achromobacter	18	Non-IBD	0	0	0	2497	1154	8807518	7257863
Achromobacter	9	Non-IBD	0	0	0	1108	566	8138759	8201672
Achromobacter	37	Non-IBD	0	0	0	782	1580	2963241	4651756
Achromobacter	28	Non-IBD	0	0	0	114	215	10931548	9866261
Achromobacter	16	Non-IBD	0	0	0	1046	670	7499464	8228303
Achromobacter	2	Non-IBD	0	0	0	1809	2879	6758287	7672811
Achromobacter	43	CD	0	0	1	1018	2024	7085493	10049490
Achromobacter	26	Non-IBD	0	0	0	546	683	10445525	8531463
Achromobacter	12	Non-IBD	0	0	0	634	312	17560826	7963459
Achromobacter	36	CD	0	0	1	1137	1420	9175383	10030703
Achromobacter	22	CD	1	0	0	2114	2403	13324064	7349461
Achromobacter	31	CD	0	0	0	476	523	15679155	10302436
Achromobacter	25	CD	1	0	1	220	282	12546614	16665418
Achromobacter	32	CD	1	1	1	1134	1256	17521571	13417787
Achromobacter	11	CD	1	0	1	1932	2772	13068448	8614030
Achromobacter	34	CD	0	0	0	2065	932	14678997	10313054
Achromobacter	5	CD	1	0	1	857	811	12932201	11137188
Achromobacter	15	CD	0	0	0	183	278	13320653	11608404
Achromobacter	40	CD	0	1	1	727	1269	18467120	15990895
Achromobacter	44	CD	1	0	0	1303	850	22180731	15755859
Achromobacter	6	CD	0	0	1	1386	1008	10477005	7451574
Achromobacter	17	CD	0	0	1	585	350	18163354	15900728
Acidaminococcus	29	CD	0	0	1	641	499	17540755	5453463
Acidaminococcus	39	UC	0	1	0	748	1370	5242577	5969351
Acidaminococcus	8	UC	0	1	1	1	550	25855	6476809
Acidaminococcus	20	UC	0	1	0	33	601	685615	6498316
Acidaminococcus	41	UC	0	1	0	8172	24338	3646590	5516500
Acidaminococcus	10	UC	0	1	1	390	909	2720148	4433293
Acidaminococcus	1	UC	0	1	0	2757	3388	16866112	16116977
Acidaminococcus	14	UC	1	1	1	763	1288	13716388	27060430
Acidaminococcus	38	UC	0	1	1	229	587	4985031	7476073
Acidaminococcus	7	UC	0	1	0	290	262	10692009	8677887
Acidaminococcus	4	UC	0	1	0	1895	403	9710494	4457387
Acidaminococcus	30	UC	0	1	0	1204	667	13398431	10162005
Acidaminococcus	35	UC	0	1	1	502	938	5489772	7378680
Acidaminococcus	3	UC	0	1	0	135	491	3569770	5813069
Acidaminococcus	19	CD	0	1	0	52	8238	1126363	8093218
Acidaminococcus	27	UC	0	1	0	1027	507	7952162	4604733
Acidaminococcus	42	UC	1	1	1	25	698	88490	8071294
Acidaminococcus	23	UC	0	1	0	1341	784	7723281	9139450
Acidaminococcus	45	Non-IBD	0	0	0	625	12815	6712679	3569818
Acidaminococcus	13	Non-IBD	0	0	0	62	186	2237872	3378971
Acidaminococcus	24	Non-IBD	0	0	0	42760	318	3451566	3028130
Acidaminococcus	21	Non-IBD	0	0	0	403	292	3374296	2241167
Acidaminococcus	33	Non-IBD	0	0	0	125723	80477	2773597	2395381
Acidaminococcus	18	Non-IBD	0	0	0	64616	109090	8807518	7257863
Acidaminococcus	9	Non-IBD	0	0	0	443	385	8138759	8201672
Acidaminococcus	37	Non-IBD	0	0	0	2895	5175	2963241	4651756
Acidaminococcus	28	Non-IBD	0	0	0	106	195	10931548	9866261
Acidaminococcus	16	Non-IBD	0	0	0	673	618	7499464	8228303
Acidaminococcus	2	Non-IBD	0	0	0	4714	7452	6758287	7672811
Acidaminococcus	43	CD	0	0	1	36497	42819	7085493	10049490
Acidaminococcus	26	Non-IBD	0	0	0	480	714	10445525	8531463
Acidaminococcus	12	Non-IBD	0	0	0	387	436	17560826	7963459
Acidaminococcus	36	CD	0	0	1	945	1013	9175383	10030703
Acidaminococcus	22	CD	1	0	0	1475	1201	13324064	7349461
Acidaminococcus	31	CD	0	0	0	588	483	15679155	10302436
Acidaminococcus	25	CD	1	0	1	455	436	12546614	16665418
Acidaminococcus	32	CD	1	1	1	979	774	17521571	13417787
Acidaminococcus	11	CD	1	0	1	1053	1248	13068448	8614030
Acidaminococcus	34	CD	0	0	0	937	502	14678997	10313054
Acidaminococcus	5	CD	1	0	1	704	379	12932201	11137188
Acidaminococcus	15	CD	0	0	0	246575	229	13320653	11608404
Acidaminococcus	40	CD	0	1	1	640	952	18467120	15990895
Acidaminococcus	44	CD	1	0	0	313	409	22180731	15755859
Acidaminococcus	6	CD	0	0	1	418	467	10477005	7451574
Acidaminococcus	17	CD	0	0	1	640	342	18163354	15900728
Acidianus	29	CD	0	0	1	13	33	17540755	5453463
Acidianus	39	UC	0	1	0	61	43	5242577	5969351
Acidianus	8	UC	0	1	1	0	153	25855	6476809
Acidianus	20	UC	0	1	0	0	30	685615	6498316
[truncated: 130,316 more rows]

## Sheet: Supp Table 5
Medication	estimate	std.error	conf.low	conf.high	p.value	p.value.adj
[truncated: 3 more rows]

[truncated: 6 more sheets: Supp Table 6, Supp Table 7, Supp Table 8, Supp Table 9, Supp Table 10, Supp Table 11]
